# Supplementary material for: Automated Querying of Genome Databases
Source: PLoS Comput Biol. 2007 Jan 26;3(1):e1. doi: 10.1371/journal.pcbi.0030001 (PMC1782033; doi:10.1371/journal.pcbi.0030001)
Supplement: Dataset S2 — Code for the example described in the article text. (445 KB TAR) [file pcbi.0030001.sd002.tar]

Archive with 184 entries (172 files):
- gbdExample-0.1
- gbdExample-0.1/bin
- gbdExample-0.1/config.mk
- gbdExample-0.1/demoData
- gbdExample-0.1/demoData/mammalianSnos.hg17.refGene.bed
- gbdExample-0.1/demoData/sgdGene.txt
- gbdExample-0.1/demoData/yeast2intron.bed
- gbdExample-0.1/gbdExample.c
- gbdExample-0.1/inc
- gbdExample-0.1/inc/common.mk
- gbdExample-0.1/kent
- gbdExample-0.1/kent/src
- gbdExample-0.1/kent/src/hg
- gbdExample-0.1/kent/src/hg/inc
- gbdExample-0.1/kent/src/hg/inc/altGraph.h
- gbdExample-0.1/kent/src/hg/inc/altGraphX.h
- gbdExample-0.1/kent/src/hg/inc/axtInfo.h
- gbdExample-0.1/kent/src/hg/inc/bed.h
- gbdExample-0.1/kent/src/hg/inc/blatServers.h
- gbdExample-0.1/kent/src/hg/inc/cart.h
- gbdExample-0.1/kent/src/hg/inc/chainDb.h
- gbdExample-0.1/kent/src/hg/inc/chainLink.h
- gbdExample-0.1/kent/src/hg/inc/chainNet.h
- gbdExample-0.1/kent/src/hg/inc/chainNetDbLoad.h
- gbdExample-0.1/kent/src/hg/inc/chromInfo.h
- gbdExample-0.1/kent/src/hg/inc/ctgPos.h
- gbdExample-0.1/kent/src/hg/inc/dbDb.h
- gbdExample-0.1/kent/src/hg/inc/defaultDb.h
- gbdExample-0.1/kent/src/hg/inc/genbank.h
- gbdExample-0.1/kent/src/hg/inc/geneGraph.h
- gbdExample-0.1/kent/src/hg/inc/genePred.h
- gbdExample-0.1/kent/src/hg/inc/genePredReader.h
- gbdExample-0.1/kent/src/hg/inc/ggMrnaAli.h
- gbdExample-0.1/kent/src/hg/inc/grp.h
- gbdExample-0.1/kent/src/hg/inc/hCommon.h
- gbdExample-0.1/kent/src/hg/inc/hdb.h
- gbdExample-0.1/kent/src/hg/inc/hgColors.h
- gbdExample-0.1/kent/src/hg/inc/hgConfig.h
- gbdExample-0.1/kent/src/hg/inc/hgFind.h
- gbdExample-0.1/kent/src/hg/inc/hgFindSpec.h
- gbdExample-0.1/kent/src/hg/inc/hgRelate.h
- gbdExample-0.1/kent/src/hg/inc/hui.h
- gbdExample-0.1/kent/src/hg/inc/jksql.h
- gbdExample-0.1/kent/src/hg/inc/liftOver.h
- gbdExample-0.1/kent/src/hg/inc/liftOverChain.h
- gbdExample-0.1/kent/src/hg/inc/netAlign.h
- gbdExample-0.1/kent/src/hg/inc/sample.h
- gbdExample-0.1/kent/src/hg/inc/scoredRef.h
- gbdExample-0.1/kent/src/hg/inc/trackDb.h
- gbdExample-0.1/kent/src/hg/lib
- gbdExample-0.1/kent/src/hg/lib/altGraphX.c
- gbdExample-0.1/kent/src/hg/lib/axtInfo.c
- gbdExample-0.1/kent/src/hg/lib/bed.c
- gbdExample-0.1/kent/src/hg/lib/chainDb.c
- gbdExample-0.1/kent/src/hg/lib/chainLink.c
- gbdExample-0.1/kent/src/hg/lib/chainNet.c
- gbdExample-0.1/kent/src/hg/lib/chainNetDbLoad.c
- gbdExample-0.1/kent/src/hg/lib/chromInfo.c
- gbdExample-0.1/kent/src/hg/lib/ctgPos.c
- gbdExample-0.1/kent/src/hg/lib/dbDb.c
- gbdExample-0.1/kent/src/hg/lib/defaultDb.c
- gbdExample-0.1/kent/src/hg/lib/genbank.c
- gbdExample-0.1/kent/src/hg/lib/genePred.c
- gbdExample-0.1/kent/src/hg/lib/genePredReader.c
- gbdExample-0.1/kent/src/hg/lib/grp.c
- gbdExample-0.1/kent/src/hg/lib/hCommon.c
- gbdExample-0.1/kent/src/hg/lib/hdb.c
- gbdExample-0.1/kent/src/hg/lib/hgConfig.c
- gbdExample-0.1/kent/src/hg/lib/hgRelate.c
- gbdExample-0.1/kent/src/hg/lib/jksql.c
- gbdExample-0.1/kent/src/hg/lib/liftOver.c
- gbdExample-0.1/kent/src/hg/lib/liftOverChain.c
- gbdExample-0.1/kent/src/hg/lib/makefile
- gbdExample-0.1/kent/src/hg/lib/netAlign.c
- gbdExample-0.1/kent/src/hg/lib/sample.c
- gbdExample-0.1/kent/src/hg/lib/trackDb.c
- gbdExample-0.1/kent/src/hg/lib/trackDbCustom.c
- gbdExample-0.1/kent/src/inc
- gbdExample-0.1/kent/src/inc/aliType.h
- gbdExample-0.1/kent/src/inc/axt.h
- gbdExample-0.1/kent/src/inc/binRange.h
- gbdExample-0.1/kent/src/inc/bits.h
- gbdExample-0.1/kent/src/inc/cgi_build_rules.mk
- gbdExample-0.1/kent/src/inc/chain.h
- gbdExample-0.1/kent/src/inc/chainBlock.h
- gbdExample-0.1/kent/src/inc/cheapcgi.h
- gbdExample-0.1/kent/src/inc/common.h
- gbdExample-0.1/kent/src/inc/common.mk
- gbdExample-0.1/kent/src/inc/diGraph.h.97
- gbdExample-0.1/kent/src/inc/dlist.h
- gbdExample-0.1/kent/src/inc/dnaseq.h
- gbdExample-0.1/kent/src/inc/dnautil.h
- gbdExample-0.1/kent/src/inc/dystring.h
- gbdExample-0.1/kent/src/inc/errabort.h
- gbdExample-0.1/kent/src/inc/fa.h
- gbdExample-0.1/kent/src/inc/filePath.h
- gbdExample-0.1/kent/src/inc/fuzzyFind.h
- gbdExample-0.1/kent/src/inc/genoFind.h
- gbdExample-0.1/kent/src/inc/gff.h
- gbdExample-0.1/kent/src/inc/gfxPoly.h
- gbdExample-0.1/kent/src/inc/hash.h
- gbdExample-0.1/kent/src/inc/histogram.h
- gbdExample-0.1/kent/src/inc/htmshell.h
- gbdExample-0.1/kent/src/inc/kxTok.h
- gbdExample-0.1/kent/src/inc/linefile.h
- gbdExample-0.1/kent/src/inc/localmem.h
- gbdExample-0.1/kent/src/inc/maf.h
- gbdExample-0.1/kent/src/inc/memalloc.h
- gbdExample-0.1/kent/src/inc/memgfx.h
- gbdExample-0.1/kent/src/inc/nib.h
- gbdExample-0.1/kent/src/inc/obscure.h
- gbdExample-0.1/kent/src/inc/options.h
- gbdExample-0.1/kent/src/inc/pipeline.h
- gbdExample-0.1/kent/src/inc/portable.h
- gbdExample-0.1/kent/src/inc/psl.h
- gbdExample-0.1/kent/src/inc/ra.h
- gbdExample-0.1/kent/src/inc/sig.h
- gbdExample-0.1/kent/src/inc/spaceSaver.h
- gbdExample-0.1/kent/src/inc/sqlList.h
- gbdExample-0.1/kent/src/inc/sqlNum.h
- gbdExample-0.1/kent/src/inc/subText.h
- gbdExample-0.1/kent/src/inc/twoBit.h
- gbdExample-0.1/kent/src/inc/unfin.h
- gbdExample-0.1/kent/src/inc/verbose.h
- gbdExample-0.1/kent/src/inc/vGfx.h
- gbdExample-0.1/kent/src/lib
- gbdExample-0.1/kent/src/lib/aliType.c
- gbdExample-0.1/kent/src/lib/binRange.c
- gbdExample-0.1/kent/src/lib/bits.c
- gbdExample-0.1/kent/src/lib/chain.c
- gbdExample-0.1/kent/src/lib/cheapcgi.c
- gbdExample-0.1/kent/src/lib/colHash.c
- gbdExample-0.1/kent/src/lib/colHash.h
- gbdExample-0.1/kent/src/lib/common.c
- gbdExample-0.1/kent/src/lib/dlist.c
- gbdExample-0.1/kent/src/lib/dnaseq.c
- gbdExample-0.1/kent/src/lib/dnautil.c
- gbdExample-0.1/kent/src/lib/dystring.c
- gbdExample-0.1/kent/src/lib/errabort.c
- gbdExample-0.1/kent/src/lib/fa.c
- gbdExample-0.1/kent/src/lib/ffAli.c
- gbdExample-0.1/kent/src/lib/filePath.c
- gbdExample-0.1/kent/src/lib/fixColor.c
- gbdExample-0.1/kent/src/lib/gemfont.c
- gbdExample-0.1/kent/src/lib/gemfont.h
- gbdExample-0.1/kent/src/lib/gff.c
- gbdExample-0.1/kent/src/lib/hash.c
- gbdExample-0.1/kent/src/lib/histogram.c
- gbdExample-0.1/kent/src/lib/intExp.c
- gbdExample-0.1/kent/src/lib/kxTok.c
- gbdExample-0.1/kent/src/lib/linefile.c
- gbdExample-0.1/kent/src/lib/localmem.c
- gbdExample-0.1/kent/src/lib/maf.c
- gbdExample-0.1/kent/src/lib/makefile
- gbdExample-0.1/kent/src/lib/memalloc.c
- gbdExample-0.1/kent/src/lib/memgfx.c
- gbdExample-0.1/kent/src/lib/mgPolygon.c
- gbdExample-0.1/kent/src/lib/mgSmallFont.c
- gbdExample-0.1/kent/src/lib/nib.c
- gbdExample-0.1/kent/src/lib/obscure.c
- gbdExample-0.1/kent/src/lib/options.c
- gbdExample-0.1/kent/src/lib/osunix.c
- gbdExample-0.1/kent/src/lib/pipeline.c
- gbdExample-0.1/kent/src/lib/portimpl.c
- gbdExample-0.1/kent/src/lib/portimpl.h
- gbdExample-0.1/kent/src/lib/psl.c
- gbdExample-0.1/kent/src/lib/ra.c
- gbdExample-0.1/kent/src/lib/servBrcMcw.c
- gbdExample-0.1/kent/src/lib/servcis.c
- gbdExample-0.1/kent/src/lib/servcl.c
- gbdExample-0.1/kent/src/lib/servCrunx.c
- gbdExample-0.1/kent/src/lib/servmsII.c
- gbdExample-0.1/kent/src/lib/servpws.c
- gbdExample-0.1/kent/src/lib/spaceSaver.c
- gbdExample-0.1/kent/src/lib/sqlList.c
- gbdExample-0.1/kent/src/lib/sqlNum.c
- gbdExample-0.1/kent/src/lib/subText.c
- gbdExample-0.1/kent/src/lib/twoBit.c
- gbdExample-0.1/kent/src/lib/verbose.c
- gbdExample-0.1/kent/src/lib/vGfxPrivate.h
- gbdExample-0.1/kent/src/lib/wildcmp.c
- gbdExample-0.1/lib
- gbdExample-0.1/makefile
- gbdExample-0.1/README
