# Supplementary material for: Automated Querying of Genome Databases
Source: PLoS Comput Biol. 2007 Jan 26;3(1):e1. doi: 10.1371/journal.pcbi.0030001 (PMC1782033; doi:10.1371/journal.pcbi.0030001)
Supplement: Dataset S2 — Code for the example described in the article text. (445 KB TAR) [file pcbi.0030001.sd002.tar › gbdExample-0.1/config.mk]

##
# External dependency configuration
##

# mysql include directory and client library; change these to match
# your system
MYSQLINC = /usr/local/mysql/include
MYSQLLIBS = /usr/local/mysql/lib/libmysqlclient.a -lz
#MYSQLINC = /usr/include/mysql
#MYSQLLIBS = /usr/lib/mysql/libmysqlclient.a -lz

##
# remainder of the file expects ${ROOT} to be the location of the top of the
# tree relative to the including makefile
##
BIN_DIR = ${ROOT}/bin
LIB_DIR = ${ROOT}/lib

# location of UCSC kent libraries
JKWEB_LIB = ${LIB_DIR}/jkweb.a
JKHGAP_LIB = ${LIB_DIR}/jkhgap.a

# libraries
LIB_FILES = ${JKHGAP_LIB} ${JKWEB_LIB}
#LIB_FILES = ${PSCC_LIB} ${JKHGAP_LIB} ${JKWEB_LIB}
LIBS =  ${LIB_FILES} ${MYSQLLIBS} -lm 
