# Supplementary material for: Automated Querying of Genome Databases
Source: PLoS Comput Biol. 2007 Jan 26;3(1):e1. doi: 10.1371/journal.pcbi.0030001 (PMC1782033; doi:10.1371/journal.pcbi.0030001)
Supplement: Dataset S2 — Code for the example described in the article text. (445 KB TAR) [file pcbi.0030001.sd002.tar › gbdExample-0.1/demoData/mammalianSnos.hg17.refGene.bed]

chr1 28654492 28654699 E1 206 +
chr3 39427528 39427722 E2 194 +
chr3 187987769 187987944 E3 175 +
chr5 138642347 138642587 U19 240 +
chr2 232145995 232146172 U23 177 -
chr16 1952954 1953128 U64 174 -
chr9 127290314 127290490 U65 176 -
chr1 93018276 93018449 U66 173 +
chr17 7421976 7422153 U67 177 +
chr19 17834376 17834549 U68 173 +
chrX 118703188 118703338 U69 150 -
chrX 153149447 153149623 U70 174 +
chr8 99123469 99123641 U72 172 -
chr11 93104817 93104947 AJ609425 130 -
chr12 47336697 47336832 AJ609426 135 -
chr12 47347506 47347643 AJ609427 137 -
chr11 8662349 8662479 AJ609428 130 +
chr3 39424885 39425034 AJ609429 149 +
chr3 12856810 12856949 AJ609430 139 -
chr16 1952335 1952468 AJ609432 133 -
chr10 120809512 120809640 AJ609435 128 -
chr17 34262641 34262774 AJ609436 133 -
chr7 64664662 64664796 AJ609437 134 +
chr11 9406888 9407077 AJ609438 187 +
chr13 26727537 26727663 AJ609439 126 +
chr16 30629358 30629487 AJ609440 129 +
chr13 44809614 44809744 AJ609441 130 -
chr11 93103792 93103913 AJ609442 121 -
chr12 47334431 47334568 AJ609443 137 -
chr18 50002651 50002780 AJ609444 129 -
chr2 135727929 135728058 AJ609445 122 +
chr11 93107923 93108050 AJ609445 127 -
chr17 7418754 7418889 AJ609447 135 +
chr11 801680 801814 AJ609448 134 +
chrX 153566976 153567105 AJ609449 129 +
chr3 132680638 132680775 AJ609450 137 -
chr3 187988103 187988240 AJ609452 137 +
chr7 44917187 44917321 AJ609453 134 -
chr11 93105174 93105313 AJ609454 139 -
chr5 111525080 111525213 AJ609455 133 +
chr1 231617158 231617293 AJ609457 135 -
chr7 55902371 55902504 AJ609458 133 +
chr7 64669188 64669323 AJ609458 130 +
chr6 160171692 160171824 AJ609459 132 -
chr11 93103326 93103460 AJ609461 134 -
chr14 102873938 102874064 AJ609462 126 +
chrX 153560506 153560638 AJ609463 132 +
chr2 206852457 206852589 AJ609464 132 +
chr1 152702772 152702906 AJ609465 134 -
chr16 57139903 57140038 AJ609467 135 -
chr16 57151200 57151336 AJ609468 136 -
chr20 36511425 36511561 AJ609469 136 +
chr4 1943593 1943718 AJ609470 125 +
chr11 93106279 93106411 AJ609471 132 -
chr6 160177036 160177176 AJ609472 140 -
chr6 133180050 133180183 AJ609473 133 +
chr6 31698834 31698966 AJ609474 132 +
chr20 36510139 36510275 AJ609475 136 +
chr12 131181998 131182135 AJ609476 135 +
chr20 2583712 2583844 AJ609477 132 +
chr11 2941576 2941699 AJ609479 123 -
chr1 39702138 39702275 AJ609480 137 -
chr1 12501565 12501717 AJ609481 152 +
chr17 19401464 19401616 AJ609481 152 +
chrX 24522214 24522344 AJ609482 130 +
chr1 152708821 152708950 AJ609483 129 -
chr1 27845053 27845219 AJ609484 166 +
chr12 6560899 6561036 AJ609487 137 -
chr11 93106041 93106114 AJ609488 73 -
chr11 93104316 93104387 AJ609489 71 -
chr12 6489648 6489978 U85 330 +
chr2 233966371 233966649 U87 272 +
chr2 233979321 233979587 U88 266 +
chr12 6946760 6947030 U89 270 -
chr9 19053653 19053784 U92 131 -
chr11 62189469 62189618 U99 149 +
chr15 64426597 64426734 U100 137 -
chr7 44917744 44917880 AF357395 136 -
chr5 76412015 76412152 AF357397 137 -
chr1 172669189 172669444 AF357404 255 -
chr3 187987167 187987343 AF357409 176 +
chr17 7750165 7750303 S29a 138 +
chr1 200430365 200430490 S6 125 +
chr14 80738791 80738931 S28 140 -
chr17 55663658 55663788 S30 130 -
