# Supplementary material for: Automated Querying of Genome Databases
Source: PLoS Comput Biol. 2007 Jan 26;3(1):e1. doi: 10.1371/journal.pcbi.0030001 (PMC1782033; doi:10.1371/journal.pcbi.0030001)
Supplement: Dataset S2 — Code for the example described in the article text. (445 KB TAR) [file pcbi.0030001.sd002.tar › gbdExample-0.1/demoData/sgdGene.txt]

YAL068C	chr1	-	1806	2169	1806	2169	1	1806,	2169,	n/a
YAL067W-A	chr1	+	2479	2707	2479	2707	1	2479,	2707,	n/a
YAL067C	chr1	-	7235	9017	7235	9017	1	7235,	9017,	P39709
YAL064W-B	chr1	+	12046	12427	12046	12427	1	12046,	12427,	O13512
YAL064C-A	chr1	-	13363	13744	13363	13744	1	13363,	13744,	n/a
YAL064W	chr1	+	21525	21852	21525	21852	1	21525,	21852,	P39711
YAL063C-A	chr1	-	22396	22687	22396	22687	1	22396,	22687,	n/a
YAL063C	chr1	-	24000	27969	24000	27969	1	24000,	27969,	P39712
YAL062W	chr1	+	31567	32941	31567	32941	1	31567,	32941,	P39708
YAL061W	chr1	+	33448	34702	33448	34702	1	33448,	34702,	P39713
YAL060W	chr1	+	35155	36304	35155	36304	1	35155,	36304,	P39714
YAL059W	chr1	+	36509	37148	36509	37148	1	36509,	37148,	P39715
YAL058W	chr1	+	37464	38973	37464	38973	1	37464,	38973,	P27825
YAL056W	chr1	+	39259	41803	39259	41803	1	39259,	41803,	P39717
YAL055W	chr1	+	42176	42719	42176	42719	1	42176,	42719,	P39718
YAL054C	chr1	-	42880	45022	42880	45022	1	42880,	45022,	Q01574
YAL053W	chr1	+	45898	48250	45898	48250	1	45898,	48250,	P39719
YAL051W	chr1	+	48563	51752	48563	51752	1	48563,	51752,	P39720
YAL049C	chr1	-	51856	52597	51856	52597	1	51856,	52597,	P39721
YAL048C	chr1	-	52802	54791	52802	54791	1	52802,	54791,	P39722
YAL047C	chr1	-	54990	56859	54990	56859	1	54990,	56859,	P39723
YAL046C	chr1	-	57030	57387	57030	57387	1	57030,	57387,	P39724
YAL044W-A	chr1	+	57519	57852	57519	57852	1	57519,	57852,	n/a
YAL044C	chr1	-	57951	58464	57951	58464	1	57951,	58464,	P39726
YAL043C	chr1	-	58696	61054	58696	61054	1	58696,	61054,	Q01329
YAL042W	chr1	+	61317	62565	61317	62565	1	61317,	62565,	P39727
YAL041W	chr1	+	62841	65406	62841	65406	1	62841,	65406,	P11433
YAL040C	chr1	-	65779	67522	65779	67522	1	65779,	67522,	P13365
YAL039C	chr1	-	68717	69527	68717	69527	1	68717,	69527,	P06182
YAL038W	chr1	+	71787	73290	71787	73290	1	71787,	73290,	P00549
YAL037C-A	chr1	-	73427	73520	73427	73520	1	73427,	73520,	n/a
YAL037W	chr1	+	74021	74825	74021	74825	1	74021,	74825,	P39728
YAL036C	chr1	-	75044	76154	75044	76154	1	75044,	76154,	P39729
YAL035W	chr1	+	76428	79437	76428	79437	1	76428,	79437,	P39730
YAL034W-A	chr1	+	79719	80589	79719	80589	1	79719,	80589,	P39731
YAL034C	chr1	-	80711	81953	80711	81953	1	80711,	81953,	P28003
YAL033W	chr1	+	82707	83229	82707	83229	1	82707,	83229,	P28005
YAL032C	chr1	-	83336	84476	83336	84476	1	83336,	84476,	P28004
YAL031C	chr1	-	84750	87033	84750	87033	1	84750,	87033,	P39732
YAL030W	chr1	+	87287	87754	87287	87754	2	87287,87502,	87389,87754,	P31109
YAL029C	chr1	-	87856	92272	87856	92272	1	87856,	92272,	P32492
YAL028W	chr1	+	92901	94488	92901	94488	1	92901,	94488,	P39734
YAL027W	chr1	+	94688	95474	94688	95474	1	94688,	95474,	P39735
YAL026C	chr1	-	95631	99699	95631	99699	1	95631,	99699,	P39524
YAL025C	chr1	-	100226	101147	100226	101147	1	100226,	101147,	P10962
YAL024C	chr1	-	101566	105874	101566	105874	1	101566,	105874,	P07866
YAL023C	chr1	-	106273	108553	106273	108553	1	106273,	108553,	P31382
YAL022C	chr1	-	108878	110432	108878	110432	1	108878,	110432,	P31381
YAL021C	chr1	-	110847	113361	110847	113361	1	110847,	113361,	P31384
YAL020C	chr1	-	113615	114617	113615	114617	1	113615,	114617,	P31386
YAL019W	chr1	+	114920	118316	114920	118316	1	114920,	118316,	P31380
YAL018C	chr1	-	118565	119543	118565	119543	1	118565,	119543,	P31379
YAL017W	chr1	+	120226	124297	120226	124297	1	120226,	124297,	P31374
YAL016C-B	chr1	-	124308	124494	124308	124494	1	124308,	124494,	n/a
YAL016W	chr1	+	124880	126788	124880	126788	1	124880,	126788,	P31383
YAL015C	chr1	-	126904	128104	126904	128104	1	126904,	128104,	P31378
YAL014C	chr1	-	128253	129021	128253	129021	1	128253,	129021,	P31377
YAL013W	chr1	+	129271	130360	129271	130360	1	129271,	130360,	P31385
YAL012W	chr1	+	130801	131986	130801	131986	1	130801,	131986,	P31373
YAL011W	chr1	+	132201	134079	132201	134079	1	132201,	134079,	P31376
YAL010C	chr1	-	134185	135667	134185	135667	1	134185,	135667,	P18409
YAL009W	chr1	+	135855	136635	135855	136635	1	135855,	136635,	P18410
YAL008W	chr1	+	136915	137512	136915	137512	1	136915,	137512,	P18411
YAL007C	chr1	-	137699	138347	137699	138347	1	137699,	138347,	P39704
YAL005C	chr1	-	139504	141433	139504	141433	1	139504,	141433,	P10591
YAL003W	chr1	+	142175	143162	142175	143162	2	142175,142621,	142255,143162,	P32471
YAL002W	chr1	+	144001	147532	144001	147532	1	144001,	147532,	P39702
YAL001C	chr1	-	147594	151167	147594	151167	2	147594,151097,	151007,151167,	P34111
YAR002W	chr1	+	152257	153877	152257	153877	1	152257,	153877,	P39705
YAR002C-A	chr1	-	154065	154725	154065	154725	1	154065,	154725,	Q05359
YAR003W	chr1	+	155005	156286	155005	156286	1	155005,	156286,	P39706
YAR007C	chr1	-	156754	158620	156754	158620	1	156754,	158620,	P22336
YAR008W	chr1	+	158965	159793	158965	159793	1	158965,	159793,	P39707
YAR014C	chr1	-	166757	168866	166757	168866	1	166757,	168866,	P27637
YAR015W	chr1	+	169369	170290	169369	170290	1	169369,	170290,	P27616
YAR018C	chr1	-	170390	171698	170390	171698	1	170390,	171698,	P22209
YAR019C	chr1	-	172208	175133	172208	175133	1	172208,	175133,	P27636
YAR020C	chr1	-	176853	177021	176853	177021	1	176853,	177021,	P39545
YAR023C	chr1	-	179278	179818	179278	179818	1	179278,	179818,	P39546
YAR027W	chr1	+	183763	184471	183763	184471	1	183763,	184471,	P39547
YAR028W	chr1	+	184885	185590	184885	185590	1	184885,	185590,	P39548
YAR029W	chr1	+	186314	186539	186314	186539	1	186314,	186539,	P39549
YAR031W	chr1	+	186829	187726	186829	187726	1	186829,	187726,	P39551
YAR033W	chr1	+	188100	188805	188100	188805	1	188100,	188805,	P39552
YAR035W	chr1	+	190186	192250	190186	192250	1	190186,	192250,	P80235
YAR035C-A	chr1	-	192330	192411	192330	192411	1	192330,	192411,	n/a
YAR042W	chr1	+	192612	196179	192612	196179	1	192612,	196179,	P39555
YAR050W	chr1	+	203393	208007	203393	208007	1	203393,	208007,	P32768
YAR064W	chr1	+	220188	220488	220188	220488	1	220188,	220488,	P39563
YAR066W	chr1	+	221039	221651	221039	221651	1	221039,	221651,	P38897
YAR068W	chr1	+	222396	222882	222396	222882	1	222396,	222882,	P39564
YAR071W	chr1	+	225450	226854	225450	226854	1	225450,	226854,	P35842
YAR073W	chr1	+	227732	228944	227732	228944	1	227732,	228944,	P39567
YAR075W	chr1	+	228834	229308	228834	229308	1	228834,	229308,	O42831
YJL225C	chr10	-	465	6130	465	6130	2	465,4969,	4581,6130,	P40889
YJL223C	chr10	-	8775	9138	8775	9138	1	8775,	9138,	n/a
YJL222W	chr10	+	11474	16124	11474	16124	1	11474,	16124,	P40890
YJL221C	chr10	-	16766	18536	16766	18536	1	16766,	18536,	P40439
YJL219W	chr10	+	19496	21200	19496	21200	1	19496,	21200,	P40885
YJL218W	chr10	+	21972	22563	21972	22563	1	21972,	22563,	P40892
YJL217W	chr10	+	23132	23729	23132	23729	1	23132,	23729,	P40893
YJL216C	chr10	-	24340	26086	24340	26086	1	24340,	26086,	P40884
YJL214W	chr10	+	26886	28596	26886	28596	1	26886,	28596,	P40886
YJL213W	chr10	+	32162	33158	32162	33158	1	32162,	33158,	P40896
YJL212C	chr10	-	33849	36249	33849	36249	1	33849,	36249,	P40897
YJL210W	chr10	+	36918	37734	36918	37734	1	36918,	37734,	P32800
YJL209W	chr10	+	38004	39969	38004	39969	1	38004,	39969,	P07252
YJL208C	chr10	-	40193	41183	40193	41183	1	40193,	41183,	P08466
YJL207C	chr10	-	41388	47433	41388	47433	1	41388,	47433,	P39526
YJL206C	chr10	-	47658	49935	47658	49935	1	47658,	49935,	P39529
YJL205C	chr10	-	50138	50443	50138	50443	2	50138,50411,	50268,50443,	Q02820
YJL204C	chr10	-	50628	53151	50628	53151	1	50628,	53151,	P39531
YJL203W	chr10	+	53340	54183	53340	54183	1	53340,	54183,	P32524
YJL201W	chr10	+	54378	56178	54378	56178	1	54378,	56178,	P32525
YJL200C	chr10	-	56443	58813	56443	58813	1	56443,	58813,	P39533
YJL198W	chr10	+	60842	63488	60842	63488	1	60842,	63488,	P39535
YJL197W	chr10	+	63803	67568	63803	67568	1	63803,	67568,	P39538
YJL196C	chr10	-	67848	68781	67848	68781	1	67848,	68781,	P39540
YJL194W	chr10	+	69336	70878	69336	70878	1	69336,	70878,	P09119
YJL193W	chr10	+	71364	72573	71364	72573	1	71364,	72573,	P39542
YJL192C	chr10	-	72708	73413	72708	73413	1	72708,	73413,	P39543
YJL191W	chr10	+	73785	74610	73785	74610	2	73785,74203,	73795,74610,	P39516
YJL190C	chr10	-	74908	75301	74908	75301	1	74908,	75301,	P04648
YJL189W	chr10	+	75931	76473	75931	76473	2	75931,76323,	75937,76473,	P04650
YJL187C	chr10	-	76801	79261	76801	79261	1	76801,	79261,	P32944
YJL186W	chr10	+	80152	81913	80152	81913	1	80152,	81913,	P46982
YJL185C	chr10	-	82092	82974	82092	82974	1	82092,	82974,	P46983
YJL184W	chr10	+	83445	83817	83445	83817	1	83445,	83817,	P46984
YJL183W	chr10	+	84065	85334	84065	85334	1	84065,	85334,	P46985
YJL181W	chr10	+	85657	87493	85657	87493	1	85657,	87493,	P46987
YJL180C	chr10	-	87580	88558	87580	88558	1	87580,	88558,	P22135
YJL179W	chr10	+	88784	89114	88784	89114	1	88784,	89114,	P46988
YJL178C	chr10	-	89279	89870	89279	89870	1	89279,	89870,	P46989
YJL177W	chr10	+	90782	91654	90782	91654	2	90782,91408,	91091,91654,	P46990
YJL176C	chr10	-	92049	94527	92049	94527	1	92049,	94527,	P32591
YJL174W	chr10	+	95088	95919	95088	95919	1	95088,	95919,	P39005
YJL173C	chr10	-	96157	96526	96157	96526	1	96157,	96526,	P26755
YJL172W	chr10	+	97729	99460	97729	99460	1	97729,	99460,	P27614
YJL171C	chr10	-	99696	100887	99696	100887	1	99696,	100887,	P46992
YJL170C	chr10	-	101142	101694	101142	101694	1	101142,	101694,	P46993
YJL168C	chr10	-	102218	104420	102218	104420	1	102218,	104420,	P46995
YJL167W	chr10	+	105005	106064	105005	106064	1	105005,	106064,	P08524
YJL166W	chr10	+	106425	106710	106425	106710	1	106425,	106710,	P08525
YJL165C	chr10	-	106885	109453	106885	109453	1	106885,	109453,	P38970
YJL164C	chr10	-	109957	111151	109957	111151	1	109957,	111151,	P06244
YJL163C	chr10	-	111659	113327	111659	113327	1	111659,	113327,	P46996
YJL162C	chr10	-	114174	115623	114174	115623	1	114174,	115623,	P46997
YJL161W	chr10	+	117238	117781	117238	117781	1	117238,	117781,	P46998
YJL160C	chr10	-	118277	118820	118277	118820	1	118277,	118820,	P46999
YJL159W	chr10	+	120443	121376	120443	121376	1	120443,	121376,	P47000
YJL158C	chr10	-	121961	122645	121961	122645	1	121961,	122645,	P47001
YJL157C	chr10	-	123532	126025	123532	126025	1	123532,	126025,	P21268
YJL156C	chr10	-	126586	128650	126586	128650	1	126586,	128650,	P47002
YJL155C	chr10	-	128982	130341	128982	130341	1	128982,	130341,	P32604
YJL154C	chr10	-	130798	133633	130798	133633	1	130798,	133633,	P34110
YJL153C	chr10	-	134029	135631	134029	135631	1	134029,	135631,	P11986
YJL151C	chr10	-	136069	136471	136069	136471	1	136069,	136471,	P14359
YJL149W	chr10	+	137076	139068	137076	139068	1	137076,	139068,	P47005
YJL148W	chr10	+	140134	140836	140134	140836	1	140134,	140836,	P47006
YJL147C	chr10	-	141116	142265	141116	142265	1	141116,	142265,	P47007
YJL146W	chr10	+	142989	144399	142989	144399	1	142989,	144399,	P46958
YJL145W	chr10	+	144857	145742	144857	145742	1	144857,	145742,	P47008
YJL144W	chr10	+	146056	146371	146056	146371	1	146056,	146371,	P47009
YJL143W	chr10	+	146798	147275	146798	147275	1	146798,	147275,	P39515
YJL141C	chr10	-	147664	150088	147664	150088	1	147664,	150088,	P14680
YJL140W	chr10	+	150658	151324	150658	151324	1	150658,	151324,	P20433
YJL139C	chr10	-	151410	152697	151410	152697	1	151410,	152697,	P26725
YJL138C	chr10	-	153201	154389	153201	154389	1	153201,	154389,	P10081
YJL137C	chr10	-	154682	155825	154682	155825	1	154682,	155825,	P47011
YJL136W-A	chr10	+	155866	155950	155866	155950	1	155866,	155950,	n/a
YJL136C	chr10	-	156247	156971	156247	156971	2	156247,156947,	156487,156971,	n/a
YJL134W	chr10	+	157885	159115	157885	159115	1	157885,	159115,	P47013
YJL133C-A	chr10	-	159320	159545	159320	159545	1	159320,	159545,	n/a
YJL133W	chr10	+	160316	161261	160316	161261	1	160316,	161261,	P10566
YJL132W	chr10	+	161611	163864	161611	163864	1	161611,	163864,	P47014
YJL131C	chr10	-	163975	165046	163975	165046	1	163975,	165046,	P47015
YJL130C	chr10	-	165420	172065	165420	172065	1	165420,	172065,	P07259
YJL129C	chr10	-	173296	177004	173296	177004	1	173296,	177004,	P12685
YJL128C	chr10	-	177794	179801	177794	179801	1	177794,	179801,	P08018
YJL127C-B	chr10	-	181249	181408	181249	181408	1	181249,	181408,	n/a
YJL127C	chr10	-	181996	183919	181996	183919	1	181996,	183919,	P35208
YJL126W	chr10	+	184199	185123	184199	185123	1	184199,	185123,	P47016
YJL125C	chr10	-	185226	186378	185226	186378	1	185226,	186378,	P46959
YJL124C	chr10	-	186825	187344	186825	187344	1	186825,	187344,	P47017
YJL123C	chr10	-	187703	189140	187703	189140	1	187703,	189140,	P47018
YJL122W	chr10	+	189415	189943	189415	189943	1	189415,	189943,	P47019
YJL121C	chr10	-	190073	190790	190073	190790	1	190073,	190790,	P46969
YJL118W	chr10	+	191338	191998	191338	191998	1	191338,	191998,	P47022
YJL117W	chr10	+	192230	193166	192230	193166	1	192230,	193166,	P46956
YJL116C	chr10	-	193559	194573	193559	194573	1	193559,	194573,	P46955
YJL115W	chr10	+	195985	196825	195985	196825	1	195985,	196825,	P32447
YJL112W	chr10	+	205001	207146	205001	207146	1	205001,	207146,	P47025
YJL111W	chr10	+	207573	209226	207573	209226	1	207573,	209226,	P42943
YJL110C	chr10	-	209618	211274	209618	211274	1	209618,	211274,	P42944
YJL109C	chr10	-	211696	217006	211696	217006	1	211696,	217006,	P42945
YJL108C	chr10	-	217401	218553	217401	218553	1	217401,	218553,	P42946
YJL107C	chr10	-	218549	219713	218549	219713	1	218549,	219713,	P42947
YJL106W	chr10	+	221086	223024	221086	223024	1	221086,	223024,	P32581
YJL105W	chr10	+	224751	226434	224751	226434	1	224751,	226434,	P42948
YJL104W	chr10	+	227023	227473	227023	227473	1	227023,	227473,	P42949
YJL103C	chr10	-	228721	230578	228721	230578	1	228721,	230578,	P42950
YJL102W	chr10	+	230997	233457	230997	233457	1	230997,	233457,	P39677
YJL101C	chr10	-	234016	236053	234016	236053	1	234016,	236053,	P32477
YJL100W	chr10	+	236959	238783	236959	238783	1	236959,	238783,	P42951
YJL099W	chr10	+	239110	241351	239110	241351	1	239110,	241351,	P40955
YJL098W	chr10	+	241778	244955	241778	244955	1	241778,	244955,	P40856
YJL097W	chr10	+	245287	245941	245287	245941	1	245287,	245941,	P40857
YJL096W	chr10	+	246186	246672	246186	246672	1	246186,	246672,	P40858
YJL095W	chr10	+	246950	251387	246950	251387	1	246950,	251387,	Q01389
YJL094C	chr10	-	251516	254138	251516	254138	1	251516,	254138,	P40309
YJL093C	chr10	-	254432	256508	254432	256508	1	254432,	256508,	P40310
YJL092W	chr10	+	257118	260643	257118	260643	1	257118,	260643,	P12954
YJL091C	chr10	-	260775	262248	260775	262248	1	260775,	262248,	P47026
YJL090C	chr10	-	262452	264747	262452	264747	1	262452,	264747,	P47027
YJL089W	chr10	+	265621	268111	265621	268111	1	265621,	268111,	P46954
YJL088W	chr10	+	268494	269511	268494	269511	1	268494,	269511,	P05150
YJL087C	chr10	-	269697	272181	269697	272181	1	269697,	272181,	P09880
YJL085W	chr10	+	272522	274394	272522	274394	1	272522,	274394,	P19658
YJL084C	chr10	-	274557	277698	274557	277698	1	274557,	277698,	P47029
YJL083W	chr10	+	278536	280351	278536	280351	1	278536,	280351,	P47030
YJL082W	chr10	+	280880	283076	280880	283076	1	280880,	283076,	P47031
YJL081C	chr10	-	283497	284967	283497	284967	1	283497,	284967,	P80428
YJL080C	chr10	-	285253	288922	285253	288922	1	285253,	288922,	P06105
YJL079C	chr10	-	289570	290470	289570	290470	1	289570,	290470,	P47032
YJL078C	chr10	-	291031	293677	291031	293677	1	291031,	293677,	P47033
YJL077W-B	chr10	+	293742	293841	293742	293841	1	293742,	293841,	n/a
YJL077C	chr10	-	294361	294757	294361	294757	1	294361,	294757,	P47034
YJL076W	chr10	+	294940	298510	294940	298510	1	294940,	298510,	P47035
YJL074C	chr10	-	298852	302545	298852	302545	1	298852,	302545,	P47037
YJL073W	chr10	+	302876	304814	302876	304814	1	302876,	304814,	P40358
YJL072C	chr10	-	304916	305558	304916	305558	1	304916,	305558,	P40359
YJL071W	chr10	+	305827	307552	305827	307552	1	305827,	307552,	P40360
YJL070C	chr10	-	307666	310333	307666	310333	1	307666,	310333,	P40361
YJL069C	chr10	-	310617	312402	310617	312402	1	310617,	312402,	P40362
YJL068C	chr10	-	312711	313611	312711	313611	1	312711,	313611,	P40363
YJL066C	chr10	-	313809	314568	313809	314568	1	313809,	314568,	P40364
YJL065C	chr10	-	314749	315253	314749	315253	1	314749,	315253,	P40366
YJL063C	chr10	-	315454	316171	315454	316171	1	315454,	316171,	P22353
YJL062W-A	chr10	+	316418	316676	316418	316676	1	316418,	316676,	n/a
YJL062W	chr10	+	316979	319472	316979	319472	1	316979,	319472,	P40367
YJL061W	chr10	+	319711	321853	319711	321853	1	319711,	321853,	P40368
YJL060W	chr10	+	323081	324416	323081	324416	1	323081,	324416,	P47039
YJL059W	chr10	+	324659	325886	324659	325886	1	324659,	325886,	P47040
YJL058C	chr10	-	325937	327569	325937	327569	1	325937,	327569,	P47041
YJL057C	chr10	-	327813	329817	327813	329817	1	327813,	329817,	P47042
YJL056C	chr10	-	330126	332769	330126	332769	1	330126,	332769,	P47043
YJL055W	chr10	+	333052	333790	333052	333790	1	333052,	333790,	P47044
YJL054W	chr10	+	333960	335397	333960	335397	1	333960,	335397,	P47045
YJL053W	chr10	+	335593	336733	335593	336733	1	335593,	336733,	P40335
YJL052C-A	chr10	-	337579	337699	337579	337699	1	337579,	337699,	n/a
YJL052W	chr10	+	337966	338965	337966	338965	1	337966,	338965,	P00360
YJL051W	chr10	+	339482	341951	339482	341951	1	339482,	341951,	P47046
YJL050W	chr10	+	342217	345439	342217	345439	1	342217,	345439,	P47047
YJL049W	chr10	+	345668	347021	345668	347021	1	345668,	347021,	P47048
YJL048C	chr10	-	347142	348333	347142	348333	1	347142,	348333,	P47049
YJL047C-A	chr10	-	348739	348874	348739	348874	1	348739,	348874,	n/a
YJL047C	chr10	-	349275	351804	349275	351804	1	349275,	351804,	P47050
YJL046W	chr10	+	351955	353311	351955	353311	1	351955,	353311,	P47051
YJL045W	chr10	+	355719	357624	355719	357624	1	355719,	357624,	P47052
YJL044C	chr10	-	357995	359372	357995	359372	1	357995,	359372,	P32806
YJL043W	chr10	+	359825	360599	359825	360599	1	359825,	360599,	P47053
YJL042W	chr10	+	360944	365141	360944	365141	1	360944,	365141,	P43638
YJL041W	chr10	+	365479	368069	365479	368069	2	365479,365598,	365480,368069,	P14907
YJL039C	chr10	-	368443	373495	368443	373495	1	368443,	373495,	P47054
YJL038C	chr10	-	374810	375470	374810	375470	1	374810,	375470,	P47055
YJL037W	chr10	+	376357	377032	376357	377032	1	376357,	377032,	P47056
YJL036W	chr10	+	378520	379792	378520	379792	1	378520,	379792,	P47057
YJL035C	chr10	-	379944	380697	379944	380697	1	379944,	380697,	P47058
YJL034W	chr10	+	381022	383071	381022	383071	1	381022,	383071,	P16474
YJL033W	chr10	+	383532	385845	383532	385845	1	383532,	385845,	P20448
YJL031C	chr10	-	386063	386936	386063	386936	1	386063,	386936,	Q00618
YJL030W	chr10	+	387352	387943	387352	387943	1	387352,	387943,	P40958
YJL029C	chr10	-	388080	390549	388080	390549	1	388080,	390549,	P47061
YJL027C	chr10	-	391528	391945	391528	391945	1	391528,	391945,	P47063
YJL026W	chr10	+	392099	393299	392099	393299	1	392099,	393299,	P09938
YJL025W	chr10	+	393662	395207	393662	395207	1	393662,	395207,	P40992
YJL024C	chr10	-	395626	396288	395626	396288	2	395626,396266,	396189,396288,	P47064
YJL023C	chr10	-	397050	398094	397050	398094	1	397050,	398094,	P47065
YJL020C	chr10	-	398632	402106	398632	402106	1	398632,	402106,	P47068
YJL019W	chr10	+	402592	404641	402592	404641	1	402592,	404641,	P47069
YJL016W	chr10	+	405283	406969	405283	406969	1	405283,	406969,	P47072
YJL014W	chr10	+	407252	408857	407252	408857	1	407252,	408857,	P39077
YJL013C	chr10	-	409187	410735	409187	410735	1	409187,	410735,	P47074
YJL012C-A	chr10	-	410928	411126	410928	411126	1	410928,	411126,	n/a
YJL012C	chr10	-	411146	413093	411146	413093	1	411146,	413093,	P47075
YJL011C	chr10	-	413978	414464	413978	414464	1	413978,	414464,	P47076
YJL010C	chr10	-	417255	419256	417255	419256	1	417255,	419256,	P47077
YJL008C	chr10	-	419650	421357	419650	421357	1	419650,	421357,	P47079
YJL006C	chr10	-	422831	423803	422831	423803	1	422831,	423803,	P46962
YJL005W	chr10	+	424850	430931	424850	430931	1	424850,	430931,	P08678
YJL004C	chr10	-	431282	431894	431282	431894	1	431282,	431894,	P41544
YJL003W	chr10	+	432337	432694	432337	432694	1	432337,	432694,	P47081
YJL002C	chr10	-	432914	434345	432914	434345	1	432914,	434345,	P41543
YJL001W	chr10	+	434856	435620	434856	435620	2	434856,435037,	434921,435620,	P38624
YJR001W	chr10	+	436495	438304	436495	438304	1	436495,	438304,	P47082
YJR002W	chr10	+	438557	440339	438557	440339	1	438557,	440339,	P47083
YJR003C	chr10	-	440686	442306	440686	442306	1	440686,	442306,	P47084
YJR004C	chr10	-	442601	444554	442601	444554	1	442601,	444554,	P20840
YJR005W	chr10	+	445615	447718	445615	447718	1	445615,	447718,	P27351
YJR005C-A	chr10	-	448169	448451	448169	448451	1	448169,	448451,	n/a
YJR006W	chr10	+	448894	450358	448894	450358	1	448894,	450358,	P46957
YJR007W	chr10	+	450712	451627	450712	451627	1	450712,	451627,	P20459
YJR008W	chr10	+	452122	453139	452122	453139	1	452122,	453139,	P47085
YJR009C	chr10	-	453375	454374	453375	454374	1	453375,	454374,	P00358
YJR010W	chr10	+	455931	457467	455931	457467	1	455931,	457467,	P08536
YJR010C-A	chr10	-	457769	458054	457769	458054	1	457769,	458054,	P46965
YJR011C	chr10	-	458333	459119	458333	459119	1	458333,	459119,	P47086
YJR013W	chr10	+	460369	461287	460369	461287	1	460369,	461287,	P47088
YJR014W	chr10	+	461522	462119	461522	462119	1	461522,	462119,	P47089
YJR015W	chr10	+	462414	463947	462414	463947	1	462414,	463947,	P47090
YJR016C	chr10	-	464144	465902	464144	465902	1	464144,	465902,	P39522
YJR017C	chr10	-	466214	466727	466214	466727	1	466214,	466727,	P22696
YJR019C	chr10	-	466925	467975	466925	467975	1	466925,	467975,	P41903
YJR021C	chr10	-	468248	469273	468248	469273	2	468248,468957,	468877,469273,	P21651
YJR022W	chr10	+	469477	469807	469477	469807	1	469477,	469807,	P47093
YJR024C	chr10	-	469923	470658	469923	470658	1	469923,	470658,	P47095
YJR025C	chr10	-	470831	471365	470831	471365	1	470831,	471365,	P47096
YJR030C	chr10	-	483652	485890	483652	485890	1	483652,	485890,	P47101
YJR031C	chr10	-	486279	490506	486279	490506	1	486279,	490506,	P47102
YJR032W	chr10	+	490774	491956	490774	491956	1	490774,	491956,	P47103
YJR033C	chr10	-	492071	496145	492071	496145	1	492071,	496145,	P47104
YJR034W	chr10	+	496376	496703	496376	496703	1	496376,	496703,	Q02772
YJR035W	chr10	+	497048	500306	497048	500306	1	497048,	500306,	P40352
YJR036C	chr10	-	500406	503085	500406	503085	1	500406,	503085,	P40985
YJR039W	chr10	+	503629	506995	503629	506995	1	503629,	506995,	P47107
YJR040W	chr10	+	507439	509779	507439	509779	1	507439,	509779,	P37020
YJR041C	chr10	-	509932	513457	509932	513457	1	509932,	513457,	P47108
YJR042W	chr10	+	513748	515983	513748	515983	1	513748,	515983,	P46673
YJR043C	chr10	-	516154	517207	516154	517207	1	516154,	517207,	P47110
YJR044C	chr10	-	518456	518879	518456	518879	1	518456,	518879,	P47111
YJR045C	chr10	-	519331	521296	519331	521296	1	519331,	521296,	P12398
YJR046W	chr10	+	521741	523556	521741	523556	1	521741,	523556,	P47112
YJR047C	chr10	-	524601	525075	524601	525075	1	524601,	525075,	P19211
YJR048W	chr10	+	526028	526358	526028	526358	1	526028,	526358,	P00044
YJR049C	chr10	-	526577	528170	526577	528170	1	526577,	528170,	P21373
YJR050W	chr10	+	528390	529098	528390	529098	1	528390,	529098,	P21374
YJR051W	chr10	+	529554	531060	529554	531060	1	529554,	531060,	P21375
YJR052W	chr10	+	531755	533453	531755	533453	1	531755,	533453,	P06779
YJR053W	chr10	+	533720	535445	533720	535445	1	533720,	535445,	P47113
YJR054W	chr10	+	535749	537243	535749	537243	1	535749,	537243,	P47114
YJR055W	chr10	+	538465	538960	538465	538960	1	538465,	538960,	P46973
YJR056C	chr10	-	541485	542196	541485	542196	1	541485,	542196,	P47115
YJR057W	chr10	+	543755	544406	543755	544406	1	543755,	544406,	P00572
YJR058C	chr10	-	544425	544869	544425	544869	1	544425,	544869,	Q00381
YJR059W	chr10	+	545480	547937	545480	547937	1	545480,	547937,	P47116
YJR060W	chr10	+	548452	549508	548452	549508	1	548452,	549508,	P17106
YJR061W	chr10	+	550204	553012	550204	553012	1	550204,	553012,	P40355
YJR062C	chr10	-	553169	554543	553169	554543	1	553169,	554543,	P40354
YJR063W	chr10	+	554888	555266	554888	555266	1	554888,	555266,	P32529
YJR064W	chr10	+	555607	557296	555607	557296	1	555607,	557296,	P40413
YJR065C	chr10	-	557502	558852	557502	558852	1	557502,	558852,	P47117
YJR066W	chr10	+	559109	566522	559109	566522	1	559109,	566522,	P35169
YJR067C	chr10	-	566712	567138	566712	567138	1	566712,	567138,	P47118
YJR068W	chr10	+	567336	568398	567336	568398	1	567336,	568398,	P40348
YJR069C	chr10	-	568499	569093	568499	569093	1	568499,	569093,	P47119
YJR070C	chr10	-	569314	570292	569314	570292	1	569314,	570292,	P47120
YJR072C	chr10	-	570660	571818	570660	571818	1	570660,	571818,	P47122
YJR073C	chr10	-	572008	572629	572008	572629	1	572008,	572629,	P05375
YJR074W	chr10	+	572788	573445	572788	573445	1	572788,	573445,	P47123
YJR075W	chr10	+	573674	574865	573674	574865	1	573674,	574865,	P47124
YJR076C	chr10	-	575047	576295	575047	576295	1	575047,	576295,	P32458
YJR077C	chr10	-	576948	577884	576948	577884	1	576948,	577884,	P23641
YJR078W	chr10	+	578553	579915	578553	579915	1	578553,	579915,	P47125
YJR079W	chr10	+	579898	580933	579898	580933	2	579898,580746,	580041,580933,	P47126
YJR080C	chr10	-	580125	581310	580125	581310	1	580125,	581310,	P47127
YJR082C	chr10	-	581607	581949	581607	581949	1	581607,	581949,	P47128
YJR083C	chr10	-	582301	583231	582301	583231	1	582301,	583231,	P47129
YJR084W	chr10	+	583426	584698	583426	584698	1	583426,	584698,	P47130
YJR085C	chr10	-	584813	585131	584813	585131	1	584813,	585131,	P47131
YJR086W	chr10	+	585761	586094	585761	586094	1	585761,	586094,	P18852
YJR088C	chr10	-	586188	587067	586188	587067	1	586188,	587067,	P47133
YJR089W	chr10	+	587411	590276	587411	590276	1	587411,	590276,	P47134
YJR090C	chr10	-	590565	594021	590565	594021	1	590565,	594021,	P24814
YJR091C	chr10	-	594754	598030	594754	598030	1	594754,	598030,	P47135
YJR092W	chr10	+	598812	602775	598812	602775	1	598812,	602775,	P47136
YJR093C	chr10	-	602916	603900	602916	603900	1	602916,	603900,	P45976
YJR094C	chr10	-	604265	605348	604265	605348	1	604265,	605348,	P21190
YJR094W-A	chr10	+	608001	608555	608001	608555	2	608001,608278,	608003,608555,	P49631
YJR095W	chr10	+	609469	610438	609469	610438	1	609469,	610438,	P33303
YJR096W	chr10	+	610891	611740	610891	611740	1	610891,	611740,	P47137
YJR097W	chr10	+	612109	612628	612109	612628	1	612109,	612628,	P47138
YJR098C	chr10	-	612882	614850	612882	614850	1	612882,	614850,	P47139
YJR099W	chr10	+	615269	615980	615269	615980	1	615269,	615980,	P35127
YJR100C	chr10	-	616044	617028	616044	617028	1	616044,	617028,	P47140
YJR101W	chr10	+	617927	618728	617927	618728	1	617927,	618728,	P47141
YJR102C	chr10	-	618850	619459	618850	619459	1	618850,	619459,	P47142
YJR103W	chr10	+	620447	622142	620447	622142	1	620447,	622142,	P38627
YJR104C	chr10	-	622242	622707	622242	622707	1	622242,	622707,	P00445
YJR105W	chr10	+	623273	624296	623273	624296	1	623273,	624296,	P47143
YJR106W	chr10	+	624530	626708	624530	626708	1	624530,	626708,	P47144
YJR107W	chr10	+	627033	628020	627033	628020	1	627033,	628020,	P47145
YJR108W	chr10	+	628406	628778	628406	628778	1	628406,	628778,	P47146
YJR109C	chr10	-	629279	632636	629279	632636	1	629279,	632636,	P03965
YJR110W	chr10	+	633309	635376	633309	635376	1	633309,	635376,	P47147
YJR111C	chr10	-	635549	636401	635549	636401	1	635549,	636401,	P47148
YJR112W	chr10	+	636724	637330	636724	637330	1	636724,	637330,	P47149
YJR112W-A	chr10	+	637484	637863	637484	637863	2	637484,637553,	637504,637863,	n/a
YJR113C	chr10	-	637926	638670	637926	638670	1	637926,	638670,	P47150
YJR114W	chr10	+	638353	638746	638353	638746	1	638353,	638746,	P47151
YJR115W	chr10	+	639636	640146	639636	640146	1	639636,	640146,	P47152
YJR116W	chr10	+	640519	641359	640519	641359	1	640519,	641359,	P47153
YJR117W	chr10	+	641701	643063	641701	643063	1	641701,	643063,	P47154
YJR118C	chr10	-	643184	643796	643184	643796	1	643184,	643796,	P47155
YJR119C	chr10	-	643998	646185	643998	646185	1	643998,	646185,	P47156
YJR120W	chr10	+	646820	647171	646820	647171	1	646820,	647171,	P47157
YJR121W	chr10	+	647301	648837	647301	648837	1	647301,	648837,	P00830
YJR122W	chr10	+	649470	650964	649470	650964	1	649470,	650964,	P47158
YJR123W	chr10	+	651595	652273	651595	652273	1	651595,	652273,	P26783
YJR124C	chr10	-	652586	653933	652586	653933	1	652586,	653933,	P47159
YJR125C	chr10	-	654431	655658	654431	655658	1	654431,	655658,	P47160
YJR126C	chr10	-	655948	658384	655948	658384	1	655948,	658384,	P47161
YJR127C	chr10	-	658611	662754	658611	662754	1	658611,	662754,	P46974
YJR129C	chr10	-	663694	664714	663694	664714	1	663694,	664714,	P47163
YJR130C	chr10	-	664912	666832	664912	666832	1	664912,	666832,	P47164
YJR131W	chr10	+	667338	668988	667338	668988	1	667338,	668988,	P32906
YJR132W	chr10	+	669216	672363	669216	672363	1	669216,	672363,	P46970
YJR133W	chr10	+	672685	673315	672685	673315	1	672685,	673315,	P47165
YJR134C	chr10	-	673423	675547	673423	675547	1	673423,	675547,	P47166
YJR135C	chr10	-	675753	676473	675753	676473	1	675753,	676473,	P47167
YJR135W-A	chr10	+	676665	676929	676665	676929	1	676665,	676929,	P57744
YJR136C	chr10	-	677135	678401	677135	678401	1	677135,	678401,	P47168
YJR137C	chr10	-	678651	682980	678651	682980	1	678651,	682980,	P47169
YJR138W	chr10	+	684261	689016	684261	689016	1	684261,	689016,	P47170
YJR139C	chr10	-	689139	690219	689139	690219	1	689139,	690219,	P31116
YJR140C	chr10	-	690444	695391	690444	695391	1	690444,	695391,	P47171
YJR141W	chr10	+	695600	696644	695600	696644	1	695600,	696644,	P47172
YJR142W	chr10	+	696835	697864	696835	697864	1	696835,	697864,	P47173
YJR143C	chr10	-	698020	700309	698020	700309	1	698020,	700309,	P46971
YJR144W	chr10	+	700576	701386	700576	701386	1	700576,	701386,	P32787
YJR145C	chr10	-	701721	702763	701721	702763	2	701721,702749,	702493,702763,	n/a
YJR147W	chr10	+	703890	704967	703890	704967	1	703890,	704967,	P47175
YJR148W	chr10	+	705438	706569	705438	706569	1	705438,	706569,	P47176
YJR149W	chr10	+	706854	708069	706854	708069	1	706854,	708069,	P47177
YJR150C	chr10	-	708505	709402	708505	709402	1	708505,	709402,	P47178
YJR151C	chr10	-	711949	715435	711949	715435	1	711949,	715435,	P47179
YJR151W-A	chr10	+	717274	717325	717274	717325	1	717274,	717325,	n/a
YJR152W	chr10	+	719360	720992	719360	720992	1	719360,	720992,	P15365
YJR153W	chr10	+	722509	723595	722509	723595	1	722509,	723595,	P47180
YJR154W	chr10	+	725478	726519	725478	726519	1	725478,	726519,	P47181
YJR155W	chr10	+	727099	727966	727099	727966	1	727099,	727966,	P47182
YJR156C	chr10	-	728268	729291	728268	729291	1	728268,	729291,	P47183
YJR158W	chr10	+	732134	733838	732134	733838	1	732134,	733838,	P47185
YJR159W	chr10	+	735738	736812	735738	736812	1	735738,	736812,	P35497
YJR160C	chr10	-	737702	739511	737702	739511	1	737702,	739511,	P47186
YJR161C	chr10	-	742542	743694	742542	743694	1	742542,	743694,	P47187
YKL224C	chr11	-	1810	2182	1810	2182	1	1810,	2182,	P35994
YKL222C	chr11	-	3503	5621	3503	5621	1	3503,	5621,	P35995
YKL221W	chr11	+	6107	7529	6107	7529	1	6107,	7529,	P36032
YKL220C	chr11	-	9091	11227	9091	11227	1	9091,	11227,	P36033
YKL219W	chr11	+	14484	15708	14484	15708	1	14484,	15708,	P36034
YKL218C	chr11	-	17358	18339	17358	18339	1	17358,	18339,	P36007
YKL217W	chr11	+	22233	24084	22233	24084	1	22233,	24084,	P36035
YKL216W	chr11	+	25215	26160	25215	26160	1	25215,	26160,	P28272
YKL215C	chr11	-	26827	30688	26827	30688	1	26827,	30688,	P28273
YKL214C	chr11	-	31082	31694	31082	31694	1	31082,	31694,	P36036
YKL213C	chr11	-	31960	34108	31960	34108	1	31960,	34108,	P36037
YKL212W	chr11	+	34543	36415	34543	36415	1	34543,	36415,	P32368
YKL211C	chr11	-	36699	38154	36699	38154	1	36699,	38154,	P00937
YKL210W	chr11	+	39163	42238	39163	42238	1	39163,	42238,	P22515
YKL209C	chr11	-	42423	46296	42423	46296	1	42423,	46296,	P12866
YKL208W	chr11	+	47157	47973	47157	47973	1	47157,	47973,	P36038
YKL207W	chr11	+	48107	48890	48107	48890	1	48107,	48890,	P36039
YKL206C	chr11	-	49005	49809	49005	49809	1	49005,	49809,	P36040
YKL205W	chr11	+	50050	53353	50050	53353	1	50050,	53353,	P33418
YKL204W	chr11	+	53703	55602	53703	55602	1	53703,	55602,	P36041
YKL203C	chr11	-	55934	63356	55934	63356	1	55934,	63356,	P32600
YKL201C	chr11	-	63926	67463	63926	67463	1	63926,	67463,	P36044
YKL198C	chr11	-	68269	70219	68269	70219	1	68269,	70219,	P36002
YKL197C	chr11	-	70734	73866	70734	73866	1	70734,	73866,	P24004
YKL196C	chr11	-	74932	75535	74932	75535	1	74932,	75535,	P36015
YKL195W	chr11	+	75821	77033	75821	77033	1	75821,	77033,	P36046
YKL194C	chr11	-	77258	78647	77258	78647	1	77258,	78647,	P07236
YKL193C	chr11	-	78866	79883	78866	79883	1	78866,	79883,	P36047
YKL192C	chr11	-	80160	80538	80160	80538	1	80160,	80538,	P32463
YKL191W	chr11	+	81035	82640	81035	82640	1	81035,	82640,	P32461
YKL190W	chr11	+	82947	83551	82947	83551	2	82947,83075,	82999,83551,	P25296
YKL189W	chr11	+	84704	85904	84704	85904	1	84704,	85904,	P32464
YKL188C	chr11	-	86225	88787	86225	88787	1	86225,	88787,	P34230
YKL187C	chr11	-	89284	91537	89284	91537	1	89284,	91537,	P34231
YKL186C	chr11	-	92744	93299	92744	93299	1	92744,	93299,	P34232
YKL185W	chr11	+	94499	96266	94499	96266	1	94499,	96266,	P34233
YKL184W	chr11	+	96757	98158	96757	98158	1	96757,	98158,	P08432
YKL183C-A	chr11	-	98395	98608	98395	98608	1	98395,	98608,	n/a
YKL183W	chr11	+	98721	99642	98721	99642	1	98721,	99642,	P34234
YKL182W	chr11	+	100671	106827	100671	106827	1	100671,	106827,	P07149
YKL181W	chr11	+	107316	108600	107316	108600	1	107316,	108600,	P32895
YKL180W	chr11	+	109269	110130	109269	110130	2	109269,109884,	109578,110130,	P05740
YKL179C	chr11	-	110464	112504	110464	112504	1	110464,	112504,	P34237
YKL178C	chr11	-	113215	114628	113215	114628	1	113215,	114628,	P06783
YKL176C	chr11	-	115500	117987	115500	117987	1	115500,	117987,	P34239
YKL175W	chr11	+	118793	120305	118793	120305	1	118793,	120305,	P34240
YKL174C	chr11	-	120380	122237	120380	122237	1	120380,	122237,	P36029
YKL173W	chr11	+	122517	125544	122517	125544	1	122517,	125544,	P36048
YKL172W	chr11	+	125759	127043	125759	127043	1	125759,	127043,	P36049
YKL171W	chr11	+	127475	130262	127475	130262	1	127475,	130262,	P36003
YKL170W	chr11	+	130634	131051	130634	131051	1	130634,	131051,	P35996
YKL168C	chr11	-	131288	133493	131288	133493	1	131288,	133493,	P36004
YKL167C	chr11	-	133721	134135	133721	134135	1	133721,	134135,	P32388
YKL166C	chr11	-	134509	135706	134509	135706	1	134509,	135706,	P05986
YKL165C	chr11	-	137932	140692	137932	140692	1	137932,	140692,	P36051
YKL164C	chr11	-	141794	142820	141794	142820	1	141794,	142820,	Q03178
YKL163W	chr11	+	144401	145379	144401	145379	1	144401,	145379,	Q03180
YKL162C	chr11	-	147630	148839	147630	148839	1	147630,	148839,	P36052
YKL161C	chr11	-	149386	150688	149386	150688	1	149386,	150688,	P36005
YKL160W	chr11	+	153269	153707	153269	153707	1	153269,	153707,	P36053
YKL159C	chr11	-	153816	154452	153816	154452	1	153816,	154452,	P36054
YKL157W	chr11	+	154991	158182	154991	158182	2	154991,155655,	155272,158182,	P32454
YKL156W	chr11	+	158614	159213	158614	159213	2	158614,158967,	158617,159213,	P35997
YKL155C	chr11	-	159456	161343	159456	161343	1	159456,	161343,	P36056
YKL154W	chr11	+	161601	162336	161601	162336	1	161601,	162336,	P36057
YKL152C	chr11	-	163642	164386	163642	164386	1	163642,	164386,	P00950
YKL151C	chr11	-	164917	165931	164917	165931	1	164917,	165931,	P36059
YKL150W	chr11	+	166544	167453	166544	167453	1	166544,	167453,	P36060
YKL149C	chr11	-	167612	168830	167612	168830	1	167612,	168830,	P24309
YKL148C	chr11	-	169207	171130	169207	171130	1	169207,	171130,	Q00711
YKL146W	chr11	+	171783	173862	171783	173862	1	171783,	173862,	P36062
YKL145W	chr11	+	174213	175617	174213	175617	1	174213,	175617,	P33299
YKL144C	chr11	-	175843	176482	175843	176482	1	175843,	176482,	P35718
YKL143W	chr11	+	176781	178173	176781	178173	1	176781,	178173,	P34078
YKL142W	chr11	+	178515	179175	178515	179175	1	178515,	179175,	P35719
YKL141W	chr11	+	179667	180264	179667	180264	1	179667,	180264,	P33421
YKL140W	chr11	+	180779	182426	180779	182426	1	180779,	182426,	P34163
YKL139W	chr11	+	182958	184545	182958	184545	1	182958,	184545,	Q03957
YKL138C-A	chr11	-	184803	185013	184803	185013	1	184803,	185013,	n/a
YKL138C	chr11	-	185286	185682	185286	185682	1	185286,	185682,	P14063
YKL137W	chr11	+	185983	186295	185983	186295	1	185983,	186295,	P36064
YKL135C	chr11	-	186462	188643	186462	188643	1	186462,	188643,	P36000
YKL134C	chr11	-	189126	191439	189126	191439	1	189126,	191439,	P35999
YKL133C	chr11	-	191675	193067	191675	193067	1	191675,	193067,	P36066
YKL132C	chr11	-	193570	194863	193570	194863	1	193570,	194863,	P36001
YKL130C	chr11	-	195284	196025	195284	196025	1	195284,	196025,	P36068
YKL129C	chr11	-	196345	200161	196345	200161	1	196345,	200161,	P36006
YKL128C	chr11	-	200525	201413	200525	201413	1	200525,	201413,	P36069
YKL127W	chr11	+	203182	204895	203182	204895	1	203182,	204895,	P33401
YKL126W	chr11	+	205348	207391	205348	207391	1	205348,	207391,	P12688
YKL125W	chr11	+	207888	209772	207888	209772	1	207888,	209772,	P36070
YKL124W	chr11	+	210234	211974	210234	211974	1	210234,	211974,	P32343
YKL122C	chr11	-	212136	212640	212136	212640	1	212136,	212640,	P32342
YKL121W	chr11	+	213783	216342	213783	216342	1	213783,	216342,	P32330
YKL120W	chr11	+	216985	217960	216985	217960	1	216985,	217960,	P32332
YKL119C	chr11	-	218211	218859	218211	218859	1	218211,	218859,	P32341
YKL117W	chr11	+	219965	220616	219965	220616	1	219965,	220616,	P28707
YKL116C	chr11	-	220985	222542	220985	222542	1	220985,	222542,	P28708
YKL114C	chr11	-	222993	224097	222993	224097	1	222993,	224097,	P22936
YKL113C	chr11	-	224368	225517	224368	225517	1	224368,	225517,	P26793
YKL112W	chr11	+	226211	228407	226211	228407	1	226211,	228407,	P14164
YKL110C	chr11	-	228580	229522	228580	229522	1	228580,	229522,	P34253
YKL109W	chr11	+	231868	233533	231868	233533	1	231868,	233533,	P14064
YKL108W	chr11	+	234067	235429	234067	235429	1	234067,	235429,	P34252
YKL107W	chr11	+	235782	236712	235782	236712	1	235782,	236712,	P34251
YKL106C-A	chr11	-	236788	236908	236788	236908	1	236788,	236908,	n/a
YKL106W	chr11	+	237177	238533	237177	238533	1	237177,	238533,	Q01802
YKL105C	chr11	-	238826	242225	238826	242225	1	238826,	242225,	P34250
YKL104C	chr11	-	242861	245015	242861	245015	1	242861,	245015,	P14742
YKL103C	chr11	-	245779	247324	245779	247324	1	245779,	247324,	P14904
YKL101W	chr11	+	248561	253118	248561	253118	1	248561,	253118,	P34244
YKL100C	chr11	-	253338	255102	253338	255102	1	253338,	255102,	P34248
YKL099C	chr11	-	255342	256113	255342	256113	1	255342,	256113,	P34247
YKL098W	chr11	+	256410	257484	256410	257484	1	256410,	257484,	P34246
YKL096C-B	chr11	-	258713	258863	258713	258863	1	258713,	258863,	n/a
YKL096W-A	chr11	+	258893	259172	258893	259172	1	258893,	259172,	P43497
YKL096W	chr11	+	260772	261492	260772	261492	1	260772,	261492,	P28319
YKL095W	chr11	+	261917	262754	261917	262754	1	261917,	262754,	P28320
YKL094W	chr11	+	262989	263931	262989	263931	1	262989,	263931,	P28321
YKL093W	chr11	+	264429	265449	264429	265449	1	264429,	265449,	P23493
YKL092C	chr11	-	265785	269100	265785	269100	1	265785,	269100,	P33314
YKL091C	chr11	-	269358	270291	269358	270291	1	269358,	270291,	P33324
YKL090W	chr11	+	271518	272850	271518	272850	1	271518,	272850,	P36075
YKL089W	chr11	+	273034	274684	273034	274684	1	273034,	274684,	P35201
YKL088W	chr11	+	274923	276639	274923	276639	1	274923,	276639,	P36076
YKL087C	chr11	-	276829	277504	276829	277504	1	276829,	277504,	Q00873
YKL086W	chr11	+	277921	278305	277921	278305	1	277921,	278305,	P36077
YKL085W	chr11	+	278763	279768	278763	279768	1	278763,	279768,	P17505
YKL084W	chr11	+	280149	280500	280149	280500	1	280149,	280500,	P36078
YKL082C	chr11	-	280665	281970	280665	281970	1	280665,	281970,	P36080
YKL081W	chr11	+	282531	284096	282531	284096	2	282531,283062,	282736,284096,	P36008
YKL080W	chr11	+	284670	285849	284670	285849	1	284670,	285849,	P31412
YKL079W	chr11	+	286243	288214	286243	288214	1	286243,	288214,	P32364
YKL078W	chr11	+	288485	290693	288485	290693	1	288485,	290693,	P36009
YKL077W	chr11	+	291093	292272	291093	292272	1	291093,	292272,	P36081
YKL075C	chr11	-	292596	293949	292596	293949	1	292596,	293949,	P36083
YKL074C	chr11	-	294250	295834	294250	295834	1	294250,	295834,	P36084
YKL073W	chr11	+	296070	298716	296070	298716	1	296070,	298716,	P36016
YKL072W	chr11	+	299222	301523	299222	301523	1	299222,	301523,	P36085
YKL071W	chr11	+	304754	305525	304754	305525	1	304754,	305525,	P36086
YKL070W	chr11	+	305851	306361	305851	306361	1	305851,	306361,	P36087
YKL069W	chr11	+	306925	307468	306925	307468	1	306925,	307468,	P36088
YKL068W-A	chr11	+	308846	309083	308846	309083	1	308846,	309083,	n/a
YKL068W	chr11	+	309839	312719	309839	312719	1	309839,	312719,	Q02629
YKL067W	chr11	+	314452	314914	314452	314914	1	314452,	314914,	P36010
YKL065C	chr11	-	316077	316698	316077	316698	1	316077,	316698,	P35723
YKL064W	chr11	+	317404	320314	317404	320314	1	317404,	320314,	P35724
YKL063C	chr11	-	320655	321159	320655	321159	1	320655,	321159,	P35725
YKL062W	chr11	+	322868	324761	322868	324761	1	322868,	324761,	P33749
YKL061W	chr11	+	325411	325753	325411	325753	1	325411,	325753,	P35727
YKL060C	chr11	-	326048	327128	326048	327128	1	326048,	327128,	P14540
YKL059C	chr11	-	327758	329084	327758	329084	1	327758,	329084,	P35728
YKL058W	chr11	+	329806	330175	329806	330175	1	329806,	330175,	P32774
YKL057C	chr11	-	330496	333610	330496	333610	1	330496,	333610,	P35729
YKL056C	chr11	-	334052	334556	334052	334556	1	334052,	334556,	P35691
YKL055C	chr11	-	334961	335798	334961	335798	1	334961,	335798,	P35731
YKL054C	chr11	-	336177	338394	336177	338394	1	336177,	338394,	P35732
YKL053C-A	chr11	-	338822	339083	338822	339083	1	338822,	339083,	O60200
YKL052C	chr11	-	339308	340187	339308	340187	1	339308,	340187,	P35734
YKL051W	chr11	+	340952	342014	340952	342014	1	340952,	342014,	P35735
YKL050C	chr11	-	342492	345261	342492	345261	1	342492,	345261,	P35736
YKL049C	chr11	-	345715	346405	345715	346405	1	345715,	346405,	P36012
YKL048C	chr11	-	346854	348777	346854	348777	1	346854,	348777,	P32801
YKL047W	chr11	+	349103	350654	349103	350654	1	349103,	350654,	P36090
YKL046C	chr11	-	350915	352265	350915	352265	1	350915,	352265,	P36091
YKL045W	chr11	+	353133	354720	353133	354720	1	353133,	354720,	P20457
YKL043W	chr11	+	356388	357489	356388	357489	1	356388,	357489,	P36093
YKL042W	chr11	+	358115	359207	358115	359207	1	358115,	359207,	P36094
YKL041W	chr11	+	359782	360457	359782	360457	1	359782,	360457,	P36095
YKL040C	chr11	-	360697	361468	360697	361468	1	360697,	361468,	P32860
YKL039W	chr11	+	362261	363857	362261	363857	1	362261,	363857,	P32857
YKL038W	chr11	+	365243	368756	365243	368756	1	365243,	368756,	P32862
YKL035W	chr11	+	369529	371029	369529	371029	1	369529,	371029,	P32861
YKL034W	chr11	+	371467	373744	371467	373744	1	371467,	373744,	P36096
YKL033W-A	chr11	+	374143	374326	374143	374326	1	374143,	374326,	n/a
YKL033W	chr11	+	375093	378210	375093	378210	1	375093,	378210,	P36097
YKL032C	chr11	-	379702	381496	379702	381496	1	379702,	381496,	P33417
YKL029C	chr11	-	382353	384363	382353	384363	1	382353,	384363,	P36013
YKL028W	chr11	+	385395	386844	385395	386844	1	385395,	386844,	P36100
YKL027W	chr11	+	387199	388543	387199	388543	1	387199,	388543,	P36101
YKL026C	chr11	-	389017	389521	389017	389521	1	389017,	389521,	P36014
YKL025C	chr11	-	389877	391917	389877	391917	1	389877,	391917,	P36102
YKL024C	chr11	-	392163	392778	392163	392778	1	392163,	392778,	P15700
YKL023W	chr11	+	393358	394192	393358	394192	1	393358,	394192,	P36103
YKL022C	chr11	-	394363	396886	394363	396886	1	394363,	396886,	P09798
YKL021C	chr11	-	396981	398388	396981	398388	1	396981,	398388,	P20484
YKL020C	chr11	-	398469	401718	398469	401718	1	398469,	401718,	P35210
YKL019W	chr11	+	402205	403156	402205	403156	1	402205,	403156,	P29703
YKL018C-A	chr11	-	403217	403517	403217	403517	1	403217,	403517,	n/a
YKL018W	chr11	+	403739	404729	403739	404729	1	403739,	404729,	P36104
YKL017C	chr11	-	404827	406879	404827	406879	1	404827,	406879,	P34243
YKL016C	chr11	-	407102	407627	407102	407627	1	407102,	407627,	P30902
YKL015W	chr11	+	408181	411121	408181	411121	1	408181,	411121,	P25502
YKL014C	chr11	-	411256	416551	411256	416551	1	411256,	416551,	P34241
YKL013C	chr11	-	417145	417661	417145	417661	1	417145,	417661,	P33204
YKL012W	chr11	+	417947	419699	417947	419699	1	417947,	419699,	P33203
YKL011C	chr11	-	419792	420854	419792	420854	1	419792,	420854,	Q03702
YKL010C	chr11	-	421061	425513	421061	425513	1	421061,	425513,	P33202
YKL009W	chr11	+	425879	426590	425879	426590	1	425879,	426590,	P33201
YKL008C	chr11	-	426932	428189	426932	428189	1	426932,	428189,	P28496
YKL007W	chr11	+	428939	429746	428939	429746	1	428939,	429746,	P28495
YKL006C-A	chr11	-	429835	430270	429835	430270	2	429835,430234,	430093,430270,	P43682
YKL006W	chr11	+	431543	432358	431543	432358	2	431543,432070,	431672,432358,	P36105
YKL005C	chr11	-	432730	434515	432730	434515	1	432730,	434515,	P36106
YKL004W	chr11	+	435217	436423	435217	436423	1	435217,	436423,	P36107
YKL003C	chr11	-	436734	437130	436734	437130	1	436734,	437130,	P28778
YKL002W	chr11	+	437415	438182	437415	438182	2	437415,437543,	437475,438182,	P36108
YKL001C	chr11	-	438414	439023	438414	439023	1	438414,	439023,	Q02196
YKR001C	chr11	-	440245	442360	440245	442360	1	440245,	442360,	P21576
YKR002W	chr11	+	442869	444576	442869	444576	1	442869,	444576,	P29468
YKR003W	chr11	+	445018	446365	445018	446365	1	445018,	446365,	Q02201
YKR004C	chr11	-	446436	447674	446436	447674	2	446436,447448,	447344,447674,	Q02202
YKR004C-A	chr11	-	447431	447674	447431	447674	1	447431,	447674,	n/a
YKR005C	chr11	-	448158	449502	448158	449502	1	448158,	449502,	Q02203
YKR006C	chr11	-	450060	450855	450060	450855	1	450060,	450855,	Q02204
YKR007W	chr11	+	451071	451626	451071	451626	1	451071,	451626,	Q02205
YKR008W	chr11	+	451838	453716	451838	453716	1	451838,	453716,	Q02206
YKR009C	chr11	-	453989	456692	453989	456692	1	453989,	456692,	Q02207
YKR010C	chr11	-	458561	460877	458561	460877	1	458561,	460877,	Q02208
YKR011C	chr11	-	461272	462334	461272	462334	1	461272,	462334,	Q02209
YKR013W	chr11	+	463596	464586	463596	464586	1	463596,	464586,	P36110
YKR014C	chr11	-	465004	465709	465004	465709	1	465004,	465709,	P36018
YKR015C	chr11	-	466598	468305	466598	468305	1	466598,	468305,	P36111
YKR016W	chr11	+	469354	470977	469354	470977	1	469354,	470977,	P36112
YKR017C	chr11	-	471331	472987	471331	472987	1	471331,	472987,	P36113
YKR018C	chr11	-	473360	475538	473360	475538	1	473360,	475538,	P36114
YKR019C	chr11	-	475853	477701	475853	477701	1	475853,	477701,	P36115
YKR020W	chr11	+	477975	478470	477975	478470	1	477975,	478470,	P36116
YKR021W	chr11	+	478871	481619	478871	481619	1	478871,	481619,	P36117
YKR022C	chr11	-	481808	482777	481808	482777	1	481808,	482777,	P36118
YKR023W	chr11	+	483056	484649	483056	484649	1	483056,	484649,	P36119
YKR024C	chr11	-	484781	487010	484781	487010	1	484781,	487010,	P36120
YKR025W	chr11	+	487407	488256	487407	488256	1	487407,	488256,	P36121
YKR026C	chr11	-	488375	489293	488375	489293	1	488375,	489293,	P14741
YKR027W	chr11	+	491001	493299	491001	493299	1	491001,	493299,	P36122
YKR028W	chr11	+	493894	497191	493894	497191	1	493894,	497191,	P36123
YKR029C	chr11	-	497214	499470	497214	499470	1	497214,	499470,	P36124
YKR030W	chr11	+	499918	500740	499918	500740	1	499918,	500740,	P36125
YKR031C	chr11	-	500980	506032	500980	506032	1	500980,	506032,	P36126
YKR034W	chr11	+	506534	507344	506534	507344	1	506534,	507344,	P26343
YKR035W-A	chr11	+	507575	508190	507575	508190	1	507575,	508190,	n/a
YKR036C	chr11	-	508338	510318	508338	510318	1	508338,	510318,	P36130
YKR037C	chr11	-	510546	511434	510546	511434	1	510546,	511434,	P36131
YKR038C	chr11	-	511635	512796	511635	512796	1	511635,	512796,	P36132
YKR039W	chr11	+	514699	516508	514699	516508	1	514699,	516508,	P19145
YKR041W	chr11	+	517834	518587	517834	518587	1	517834,	518587,	P36134
YKR042W	chr11	+	518908	520261	518908	520261	1	518908,	520261,	P36135
YKR043C	chr11	-	520533	521349	520533	521349	1	520533,	521349,	P36136
YKR044W	chr11	+	521651	522983	521651	522983	1	521651,	522983,	P36137
YKR045C	chr11	-	523054	523606	523054	523606	1	523054,	523606,	P36138
YKR046C	chr11	-	523859	524711	523859	524711	1	523859,	524711,	P36139
YKR048C	chr11	-	525023	526277	525023	526277	1	525023,	526277,	P25293
YKR049C	chr11	-	526466	526868	526466	526868	1	526466,	526868,	P36141
YKR050W	chr11	+	527451	530121	527451	530121	1	527451,	530121,	P28584
YKR051W	chr11	+	530582	531839	530582	531839	1	530582,	531839,	P36142
YKR052C	chr11	-	532186	533101	532186	533101	1	532186,	533101,	P23500
YKR053C	chr11	-	533703	534918	533703	534918	1	533703,	534918,	P23501
YKR054C	chr11	-	535283	547562	535283	547562	1	535283,	547562,	P36022
YKR055W	chr11	+	547852	548728	547852	548728	1	547852,	548728,	Q00246
YKR056W	chr11	+	549084	550938	549084	550938	1	549084,	550938,	P33753
YKR057W	chr11	+	551292	551878	551292	551878	2	551292,551638,	551316,551878,	P05760
YKR058W	chr11	+	552813	554256	552813	554256	1	552813,	554256,	P36143
YKR059W	chr11	+	554622	555810	554622	555810	1	554622,	555810,	P10081
YKR060W	chr11	+	556153	556978	556153	556978	1	556153,	556978,	P36144
YKR061W	chr11	+	557312	558590	557312	558590	1	557312,	558590,	P33550
YKR062W	chr11	+	559301	560288	559301	560288	1	559301,	560288,	P36145
YKR063C	chr11	-	560424	561933	560424	561933	1	560424,	561933,	P36146
YKR064W	chr11	+	562182	564774	562182	564774	1	562182,	564774,	P36023
YKR065C	chr11	-	564934	565528	564934	565528	1	564934,	565528,	P36147
YKR066C	chr11	-	565748	566834	565748	566834	1	565748,	566834,	P00431
YKR067W	chr11	+	567553	569785	567553	569785	1	567553,	569785,	P36148
YKR068C	chr11	-	569963	570545	569963	570545	1	569963,	570545,	P36149
YKR069W	chr11	+	571247	573029	571247	573029	1	571247,	573029,	P36150
YKR070W	chr11	+	573209	574268	573209	574268	1	573209,	574268,	P36151
YKR071C	chr11	-	574569	575616	574569	575616	1	574569,	575616,	P36152
YKR072C	chr11	-	576070	577759	576070	577759	1	576070,	577759,	P36024
YKR074W	chr11	+	578844	579312	578844	579312	1	578844,	579312,	P36154
YKR075C	chr11	-	579462	580386	579462	580386	1	579462,	580386,	P36155
YKR076W	chr11	+	581918	583031	581918	583031	1	581918,	583031,	P36156
YKR077W	chr11	+	583288	584380	583288	584380	1	583288,	584380,	P36157
YKR078W	chr11	+	584587	586345	584587	586345	1	584587,	586345,	P36158
YKR079C	chr11	-	586424	588941	586424	588941	1	586424,	588941,	P36159
YKR080W	chr11	+	590030	590993	590030	590993	1	590030,	590993,	Q02046
YKR081C	chr11	-	591141	592176	591141	592176	1	591141,	592176,	P36160
YKR082W	chr11	+	592460	595934	592460	595934	1	592460,	595934,	P36161
YKR083C	chr11	-	596056	596458	596056	596458	1	596056,	596458,	P36162
YKR084C	chr11	-	596690	598526	596690	598526	1	596690,	598526,	P32769
YKR085C	chr11	-	598729	599317	598729	599317	1	598729,	599317,	P22354
YKR086W	chr11	+	599492	602708	599492	602708	1	599492,	602708,	P15938
YKR087C	chr11	-	602830	603775	602830	603775	1	602830,	603775,	P36163
YKR088C	chr11	-	604039	605053	604039	605053	1	604039,	605053,	P36164
YKR089C	chr11	-	605267	608000	605267	608000	1	605267,	608000,	P36165
YKR090W	chr11	+	608580	610701	608580	610701	1	608580,	610701,	P36166
YKR091W	chr11	+	611440	611899	611440	611899	1	611440,	611899,	P36167
YKR092C	chr11	-	612298	613519	612298	613519	1	612298,	613519,	P32583
YKR093W	chr11	+	615363	617169	615363	617169	1	615363,	617169,	P32901
YKR094C	chr11	-	617629	618384	617629	618384	2	617629,618376,	618008,618384,	n/a
YKR095W	chr11	+	619438	625066	619438	625066	1	619438,	625066,	Q02455
YKR095W-A	chr11	+	625287	625839	625287	625839	2	625287,625610,	625310,625839,	n/a
YKR096W	chr11	+	626426	630014	626426	630014	1	626426,	630014,	P36168
YKR097W	chr11	+	630781	632431	630781	632431	1	630781,	632431,	P10963
YKR098C	chr11	-	632655	634809	632655	634809	1	632655,	634809,	P36026
YKR099W	chr11	+	635480	637916	635480	637916	1	635480,	637916,	P22035
YKR099C-A	chr11	-	638530	638722	638530	638722	1	638530,	638722,	n/a
YKR100C	chr11	-	638871	639597	638871	639597	1	638871,	639597,	P36169
YKR101W	chr11	+	640096	642133	640096	642133	1	640096,	642133,	P21691
YKR102W	chr11	+	645984	649494	645984	649494	1	645984,	649494,	P36170
YKR103W	chr11	+	652708	656365	652708	656365	1	652708,	656365,	P36028
YKR104W	chr11	+	656464	657385	656464	657385	1	656464,	657385,	n/a
YKR105C	chr11	-	658344	660093	658344	660093	1	658344,	660093,	P36172
YKR106W	chr11	+	661070	662918	661070	662918	1	661070,	662918,	P36173
YLL067C	chr12	-	584	4301	584	4301	2	584,4014,	3915,4301,	Q07888
YLL066W-B	chr12	+	5604	5775	5604	5775	1	5604,	5775,	n/a
YLL066C	chr12	-	6119	9836	6119	9836	2	6119,9549,	9450,9836,	Q99208
YLL064C	chr12	-	13082	13445	13082	13445	1	13082,	13445,	P52921
YLL063C	chr12	-	14647	16072	14647	16072	1	14647,	16072,	Q12226
YLL062C	chr12	-	16638	17613	16638	17613	1	16638,	17613,	Q12525
YLL061W	chr12	+	17955	19707	17955	19707	1	17955,	19707,	Q12372
YLL060C	chr12	-	21137	21839	21137	21839	1	21137,	21839,	Q12390
YLL058W	chr12	+	23568	25296	23568	25296	1	23568,	25296,	Q12198
YLL057C	chr12	-	25755	26994	25755	26994	1	25755,	26994,	Q12358
YLL056C	chr12	-	27408	28305	27408	28305	1	27408,	28305,	Q12177
YLL055W	chr12	+	30108	31704	30108	31704	1	30108,	31704,	Q12235
YLL054C	chr12	-	32893	35203	32893	35203	1	32893,	35203,	Q12244
YLL053C	chr12	-	35501	35960	35501	35960	1	35501,	35960,	Q12302
YLL052C	chr12	-	35910	36360	35910	36360	1	35910,	36360,	Q12258
YLL051C	chr12	-	37331	39470	37331	39470	1	37331,	39470,	Q12473
YLL050C	chr12	-	39802	40413	39802	40413	2	39802,40399,	40220,40413,	Q03048
YLL049W	chr12	+	40664	41204	40664	41204	1	40664,	41204,	Q07887
YLL048C	chr12	-	41278	46264	41278	46264	1	41278,	46264,	P32386
YLL046C	chr12	-	46712	47462	46712	47462	1	46712,	47462,	P32385
YLL045C	chr12	-	47857	48628	47857	48628	1	47857,	48628,	P29453
YLL043W	chr12	+	49936	51946	49936	51946	1	49936,	51946,	P23900
YLL042C	chr12	-	52085	52589	52085	52589	1	52085,	52589,	Q07879
YLL041C	chr12	-	53129	53930	53129	53930	1	53129,	53930,	P21801
YLL040C	chr12	-	54209	63644	54209	63644	1	54209,	63644,	Q07878
YLL039C	chr12	-	64060	65206	64060	65206	1	64060,	65206,	n/a
YLL038C	chr12	-	65773	66517	65773	66517	1	65773,	66517,	Q07872
YLL036C	chr12	-	66743	68255	66743	68255	1	66743,	68255,	P32523
YLL035W	chr12	+	68578	70477	68578	70477	1	68578,	70477,	Q07845
YLL034C	chr12	-	70631	73145	70631	73145	1	70631,	73145,	Q07844
YLL033W	chr12	+	73407	74100	73407	74100	1	73407,	74100,	Q07843
YLL032C	chr12	-	74268	76746	74268	76746	1	74268,	76746,	Q07834
YLL031C	chr12	-	77150	80204	77150	80204	1	77150,	80204,	Q07830
YLL029W	chr12	+	81459	83709	81459	83709	1	81459,	83709,	Q07825
YLL028W	chr12	+	84802	86563	84802	86563	1	84802,	86563,	Q07824
YLL027W	chr12	+	87401	88154	87401	88154	1	87401,	88154,	Q07821
YLL026W	chr12	+	88621	91348	88621	91348	1	88621,	91348,	P31539
YLL025W	chr12	+	94745	95120	94745	95120	1	94745,	95120,	Q12370
YLL024C	chr12	-	95564	97484	95564	97484	1	95564,	97484,	P10592
YLL023C	chr12	-	97995	98835	97995	98835	1	97995,	98835,	Q12164
YLL022C	chr12	-	99042	100200	99042	100200	1	99042,	100200,	Q12373
YLL021W	chr12	+	100945	105346	100945	105346	1	100945,	105346,	P23201
YLL019C	chr12	-	105684	107898	105684	107898	1	105684,	107898,	P32350
YLL018C-A	chr12	-	108674	108971	108674	108971	1	108674,	108971,	n/a
YLL018C	chr12	-	109900	111574	109900	111574	1	109900,	111574,	P04802
YLL015W	chr12	+	116430	121110	116430	121110	1	116430,	121110,	P14772
YLL014W	chr12	+	121320	121647	121320	121647	1	121320,	121647,	Q12431
YLL013C	chr12	-	122073	124713	122073	124713	1	122073,	124713,	Q07807
YLL012W	chr12	+	125532	127254	125532	127254	1	125532,	127254,	Q07804
YLL011W	chr12	+	127521	128991	127521	128991	1	127521,	128991,	P33750
YLL010C	chr12	-	129328	130612	129328	130612	1	129328,	130612,	Q07800
YLL009C	chr12	-	131203	131413	131203	131413	1	131203,	131413,	Q12287
YLL008W	chr12	+	131727	133986	131727	133986	1	131727,	133986,	P32892
YLL007C	chr12	-	134300	136298	134300	136298	1	134300,	136298,	Q07799
YLL006W-A	chr12	+	136343	136520	136343	136520	1	136343,	136520,	n/a
YLL006W	chr12	+	136584	137865	136584	137865	1	136584,	137865,	P41800
YLL005C	chr12	-	137938	140545	137938	140545	1	137938,	140545,	Q07798
YLL004W	chr12	+	141071	142922	141071	142922	1	141071,	142922,	P54790
YLL003W	chr12	+	143199	146040	143199	146040	1	143199,	146040,	Q12369
YLL002W	chr12	+	146289	147600	146289	147600	1	146289,	147600,	Q07794
YLL001W	chr12	+	147888	150162	147888	150162	1	147888,	150162,	P54861
YLR001C	chr12	-	151387	153976	151387	153976	1	151387,	153976,	Q07895
YLR002C	chr12	-	154341	156333	154341	156333	1	154341,	156333,	Q07896
YLR003C	chr12	-	156853	157729	156853	157729	1	156853,	157729,	Q07897
YLR004C	chr12	-	157932	159504	157932	159504	1	157932,	159504,	Q07904
YLR005W	chr12	+	160047	161433	160047	161433	1	160047,	161433,	Q04673
YLR006C	chr12	-	161753	163892	161753	163892	1	161753,	163892,	Q07084
YLR007W	chr12	+	164390	165401	164390	165401	1	164390,	165401,	Q07913
YLR008C	chr12	-	165575	166082	165575	166082	1	165575,	166082,	Q07914
YLR009W	chr12	+	166535	167135	166535	167135	1	166535,	167135,	Q07915
YLR010C	chr12	-	167318	167801	167318	167801	1	167318,	167801,	Q07921
YLR011W	chr12	+	169101	169677	169101	169677	1	169101,	169677,	Q07923
YLR012C	chr12	-	169980	170280	169980	170280	1	169980,	170280,	Q07927
YLR013W	chr12	+	171337	171763	171337	171763	1	171337,	171763,	Q07928
YLR014C	chr12	-	172266	174981	172266	174981	1	172266,	174981,	P07272
YLR015W	chr12	+	175225	176743	175225	176743	1	175225,	176743,	P43132
YLR016C	chr12	-	176800	177415	176800	177415	1	176800,	177415,	Q07930
YLR017W	chr12	+	177606	178620	177606	178620	1	177606,	178620,	Q07938
YLR018C	chr12	-	178705	179605	178705	179605	1	178705,	179605,	Q12445
YLR019W	chr12	+	180286	181480	180286	181480	1	180286,	181480,	Q07949
YLR020C	chr12	-	181787	183404	181787	183404	1	181787,	183404,	Q07950
YLR021W	chr12	+	183621	184161	183621	184161	1	183621,	184161,	Q07951
YLR022C	chr12	-	184172	184925	184172	184925	1	184172,	184925,	Q07953
YLR023C	chr12	-	185496	187128	185496	187128	1	185496,	187128,	Q07959
YLR024C	chr12	-	187663	193282	187663	193282	1	187663,	193282,	Q07963
YLR025W	chr12	+	194452	195175	194452	195175	1	194452,	195175,	P39929
YLR026C	chr12	-	195450	196473	195450	196473	1	195450,	196473,	Q01590
YLR027C	chr12	-	196829	198086	196829	198086	1	196829,	198086,	P23542
YLR028C	chr12	-	199540	201316	199540	201316	1	199540,	201316,	P54113
YLR029C	chr12	-	201976	202591	201976	202591	1	201976,	202591,	P05748
YLR030W	chr12	+	203290	204082	203290	204082	1	203290,	204082,	Q07967
YLR031W	chr12	+	204225	204786	204225	204786	1	204225,	204786,	Q07978
YLR032W	chr12	+	204991	208501	204991	208501	1	204991,	208501,	P32849
YLR033W	chr12	+	208761	210270	208761	210270	1	208761,	210270,	Q07979
YLR034C	chr12	-	210512	211934	210512	211934	1	210512,	211934,	Q12078
YLR035C	chr12	-	212369	214457	212369	214457	1	212369,	214457,	Q07980
YLR036C	chr12	-	221521	222133	221521	222133	1	221521,	222133,	Q07986
YLR037C	chr12	-	222685	223060	222685	223060	1	222685,	223060,	Q07987
YLR038C	chr12	-	224921	225173	224921	225173	1	224921,	225173,	Q01519
YLR039C	chr12	-	225426	228597	225426	228597	1	225426,	228597,	P40395
YLR040C	chr12	-	228908	229583	228908	229583	1	228908,	229583,	Q07988
YLR042C	chr12	-	229966	230452	229966	230452	1	229966,	230452,	Q07990
YLR043C	chr12	-	231702	232014	231702	232014	1	231702,	232014,	P22217
YLR044C	chr12	-	232390	234082	232390	234082	1	232390,	234082,	P06169
YLR045C	chr12	-	235037	237704	235037	237704	1	235037,	237704,	P46675
YLR046C	chr12	-	238001	238814	238001	238814	1	238001,	238814,	Q12253
YLR047C	chr12	-	239347	241408	239347	241408	1	239347,	241408,	Q12209
YLR048W	chr12	+	242232	243350	242232	243350	2	242232,242681,	242322,243350,	P46654
YLR049C	chr12	-	243886	245173	243886	245173	1	243886,	245173,	Q12110
YLR050C	chr12	-	245587	246073	245587	246073	1	245587,	246073,	Q12155
YLR051C	chr12	-	246324	246978	246324	246978	1	246324,	246978,	Q12035
YLR052W	chr12	+	247201	247954	247201	247954	1	247201,	247954,	Q12345
YLR053C	chr12	-	248100	248427	248100	248427	1	248100,	248427,	Q12026
YLR054C	chr12	-	248717	250979	248717	250979	2	248717,250948,	250861,250979,	Q12202
YLR055C	chr12	-	251272	253081	251272	253081	1	251272,	253081,	P38915
YLR056W	chr12	+	253861	254959	253861	254959	1	253861,	254959,	P32353
YLR057W	chr12	+	255306	257856	255306	257856	1	255306,	257856,	Q12205
YLR058C	chr12	-	257992	259402	257992	259402	1	257992,	259402,	P37291
YLR059C	chr12	-	259738	260548	259738	260548	1	259738,	260548,	P54964
YLR060W	chr12	+	260979	262767	260979	262767	1	260979,	262767,	P15624
YLR061W	chr12	+	263194	263949	263194	263949	2	263194,263595,	263206,263949,	P05749
YLR063W	chr12	+	264157	265255	264157	265255	1	264157,	265255,	Q12291
YLR064W	chr12	+	265456	266278	265456	266278	1	265456,	266278,	Q12144
YLR065C	chr12	-	266373	266919	266373	266919	1	266373,	266919,	Q99382
YLR066W	chr12	+	267169	267724	267169	267724	1	267169,	267724,	Q12133
YLR067C	chr12	-	267813	270711	267813	270711	1	267813,	270711,	P32522
YLR068W	chr12	+	271008	271464	271008	271464	1	271008,	271464,	Q12247
YLR069C	chr12	-	271630	273916	271630	273916	1	271630,	273916,	P25039
YLR070C	chr12	-	274141	275212	274141	275212	1	274141,	275212,	Q07993
YLR071C	chr12	-	275378	278627	275378	278627	1	275378,	278627,	P19263
YLR072W	chr12	+	278862	280944	278862	280944	1	278862,	280944,	Q08001
YLR073C	chr12	-	281019	281622	281019	281622	1	281019,	281622,	Q08003
YLR074C	chr12	-	281956	282457	281956	282457	1	281956,	282457,	Q08004
YLR075W	chr12	+	282927	283593	282927	283593	1	282927,	283593,	P41805
YLR077W	chr12	+	283872	285624	283872	285624	1	283872,	285624,	Q08023
YLR078C	chr12	-	285736	286560	285736	286560	2	285736,286557,	286468,286560,	P25385
YLR079W	chr12	+	286820	287675	286820	287675	1	286820,	287675,	P38634
YLR080W	chr12	+	287916	289251	287916	289251	1	287916,	289251,	Q12396
YLR081W	chr12	+	290212	291937	290212	291937	1	290212,	291937,	P13181
YLR082C	chr12	-	292394	293573	292394	293573	1	292394,	293573,	Q12020
YLR083C	chr12	-	294091	296095	294091	296095	1	294091,	296095,	P32802
YLR084C	chr12	-	296589	300252	296589	300252	1	296589,	300252,	Q12465
YLR085C	chr12	-	300673	301990	300673	301990	1	300673,	301990,	Q12509
YLR086W	chr12	+	302243	306500	302243	306500	1	302243,	306500,	Q12267
YLR087C	chr12	-	306855	315732	306855	315732	1	306855,	315732,	Q12150
YLR088W	chr12	+	316107	317952	316107	317952	1	316107,	317952,	P39012
YLR089C	chr12	-	318237	320016	318237	320016	1	318237,	320016,	P52893
YLR090W	chr12	+	320701	322081	320701	322081	1	320701,	322081,	P39102
YLR091W	chr12	+	322297	323179	322297	323179	1	322297,	323179,	Q12393
YLR092W	chr12	+	323544	326226	323544	326226	1	323544,	326226,	Q12325
YLR093C	chr12	-	326513	327416	326513	327416	2	326513,327400,	327259,327416,	Q12255
YLR094C	chr12	-	327730	329239	327730	329239	1	327730,	329239,	Q12418
YLR095C	chr12	-	329677	332116	329677	332116	1	329677,	332116,	Q12072
YLR096W	chr12	+	332590	336034	332590	336034	1	332590,	336034,	P13186
YLR097C	chr12	-	336231	337266	336231	337266	1	336231,	337266,	Q12347
YLR098C	chr12	-	337527	339474	337527	339474	1	337527,	339474,	P43634
YLR099C	chr12	-	339744	340929	339744	340929	1	339744,	340929,	Q12385
YLR099W-A	chr12	+	341325	341589	341325	341589	1	341325,	341589,	n/a
YLR100W	chr12	+	341810	342854	341810	342854	1	341810,	342854,	Q12452
YLR102C	chr12	-	342970	343768	342970	343768	1	342970,	343768,	Q12107
YLR103C	chr12	-	343989	345942	343989	345942	1	343989,	345942,	Q08032
YLR104W	chr12	+	346585	346981	346585	346981	1	346585,	346981,	Q08045
YLR105C	chr12	-	347047	348181	347047	348181	1	347047,	348181,	P16658
YLR106C	chr12	-	349006	363739	349006	363739	1	349006,	363739,	Q12019
YLR107W	chr12	+	364116	365331	364116	365331	1	364116,	365331,	Q12090
YLR108C	chr12	-	366667	368125	366667	368125	1	366667,	368125,	Q12259
YLR109W	chr12	+	368781	369312	368781	369312	1	368781,	369312,	P38013
YLR110C	chr12	-	369697	370099	369697	370099	1	369697,	370099,	Q12127
YLR113W	chr12	+	371620	372928	371620	372928	1	371620,	372928,	P32485
YLR114C	chr12	-	374944	377239	374944	377239	1	374944,	377239,	Q12500
YLR115W	chr12	+	377985	380565	377985	380565	1	377985,	380565,	Q12102
YLR116W	chr12	+	380822	382253	380822	382253	1	380822,	382253,	Q12186
YLR117C	chr12	-	382471	384535	382471	384535	1	382471,	384535,	Q12309
YLR118C	chr12	-	384725	385409	384725	385409	1	384725,	385409,	Q12354
YLR119W	chr12	+	385534	386176	385534	386176	1	385534,	386176,	Q99176
YLR120C	chr12	-	386511	388221	386511	388221	1	386511,	388221,	P32329
YLR121C	chr12	-	388744	390271	388744	390271	1	388744,	390271,	Q12303
YLR125W	chr12	+	393484	393895	393484	393895	1	393484,	393895,	Q12138
YLR126C	chr12	-	394765	395521	394765	395521	1	394765,	395521,	Q12288
YLR127C	chr12	-	395758	398320	395758	398320	1	395758,	398320,	Q12440
YLR128W	chr12	+	398530	399434	398530	399434	2	398530,398627,	398533,399434,	Q12395
YLR129W	chr12	+	399657	402489	399657	402489	1	399657,	402489,	Q12220
YLR130C	chr12	-	402794	404063	402794	404063	1	402794,	404063,	Q12436
YLR131C	chr12	-	404510	406823	404510	406823	1	404510,	406823,	P21192
YLR132C	chr12	-	407283	408156	407283	408156	1	407283,	408156,	Q12208
YLR133W	chr12	+	408445	410194	408445	410194	1	408445,	410194,	P20485
YLR134W	chr12	+	410723	412415	410723	412415	1	410723,	412415,	P16467
YLR135W	chr12	+	413281	415528	413281	415528	1	413281,	415528,	Q12098
YLR136C	chr12	-	415801	416659	415801	416659	1	415801,	416659,	P47977
YLR137W	chr12	+	417006	418110	417006	418110	1	417006,	418110,	Q12367
YLR138W	chr12	+	418437	421395	418437	421395	1	418437,	421395,	Q99271
YLR139C	chr12	-	421542	423474	421542	423474	1	421542,	423474,	P42900
YLR141W	chr12	+	423683	424775	423683	424775	1	423683,	424775,	Q02983
YLR142W	chr12	+	425186	426617	425186	426617	1	425186,	426617,	P09368
YLR143W	chr12	+	427329	429387	427329	429387	1	427329,	429387,	Q12429
YLR144C	chr12	-	429677	432017	429677	432017	1	429677,	432017,	Q12168
YLR145W	chr12	+	432168	432774	432168	432774	1	432168,	432774,	Q12530
YLR146C	chr12	-	432823	433726	432823	433726	1	432823,	433726,	Q12455
YLR147C	chr12	-	434158	434464	434158	434464	1	434158,	434464,	P43321
YLR148W	chr12	+	434641	437398	434641	437398	1	434641,	437398,	P27801
YLR149C	chr12	-	437631	439824	437631	439824	1	437631,	439824,	Q99296
YLR150W	chr12	+	440467	441289	440467	441289	1	440467,	441289,	P39015
YLR151C	chr12	-	441715	442738	441715	442738	1	441715,	442738,	Q12524
YLR152C	chr12	-	442958	444689	442958	444689	1	442958,	444689,	P54072
YLR153C	chr12	-	445524	447576	445524	447576	1	445524,	447576,	P52910
YLR154C	chr12	-	447982	448315	447982	448315	1	447982,	448315,	Q12338
YLR154W-C	chr12	+	452438	452624	452438	452624	1	452438,	452624,	n/a
YLR154W-B	chr12	+	454392	454557	454392	454557	1	454392,	454557,	n/a
YLR154W-A	chr12	+	454696	455071	454696	455071	1	454696,	455071,	n/a
YLR154W-E	chr12	+	455433	455637	455433	455637	1	455433,	455637,	n/a
YLR154W-F	chr12	+	455883	456024	455883	456024	1	455883,	456024,	n/a
YLR154C-G	chr12	-	462522	462672	462522	462672	1	462522,	462672,	n/a
YLR154C-H	chr12	-	468827	468959	468827	468959	1	468827,	468959,	n/a
YLR155C	chr12	-	469317	470406	469317	470406	1	469317,	470406,	P11163
YLR156W	chr12	+	472113	472458	472113	472458	1	472113,	472458,	Q12478
YLR156C-A	chr12	-	472479	472611	472479	472611	1	472479,	472611,	n/a
YLR157C	chr12	-	472969	474058	472969	474058	1	472969,	474058,	n/a
YLR157W-A	chr12	+	475764	475977	475764	475977	1	475764,	475977,	n/a
YLR157W-C	chr12	+	481873	482038	481873	482038	1	481873,	482038,	n/a
YLR157C-C	chr12	-	482059	482191	482059	482191	1	482059,	482191,	n/a
YLR158C	chr12	-	482549	483638	482549	483638	1	482549,	483638,	n/a
YLR159W	chr12	+	485345	485690	485345	485690	1	485345,	485690,	n/a
YLR159C-A	chr12	-	485711	485843	485711	485843	1	485711,	485843,	n/a
YLR160C	chr12	-	486201	487290	486201	487290	1	486201,	487290,	n/a
YLR161W	chr12	+	488997	489342	488997	489342	1	488997,	489342,	n/a
YLR162W	chr12	+	489573	489930	489573	489930	1	489573,	489930,	Q06235
YLR162W-A	chr12	+	490406	490595	490406	490595	1	490406,	490595,	n/a
YLR163C	chr12	-	491867	493256	491867	493256	1	491867,	493256,	P10507
YLR164W	chr12	+	493884	494391	493884	494391	1	493884,	494391,	Q06236
YLR165C	chr12	-	494495	495260	494495	495260	1	494495,	495260,	Q06244
YLR166C	chr12	-	495430	498046	495430	498046	1	495430,	498046,	Q06245
YLR167W	chr12	+	498948	499407	498948	499407	1	498948,	499407,	n/a
YLR168C	chr12	-	499579	500272	499579	500272	1	499579,	500272,	P35200
YLR170C	chr12	-	500580	501051	500580	501051	1	500580,	501051,	P35181
YLR172C	chr12	-	501261	502164	501261	502164	1	501261,	502164,	P32469
YLR173W	chr12	+	502422	504249	502422	504249	1	502422,	504249,	Q06247
YLR174W	chr12	+	504592	505831	504592	505831	1	504592,	505831,	P41939
YLR175W	chr12	+	506135	507587	506135	507587	1	506135,	507587,	P33322
YLR176C	chr12	-	507798	510234	507798	510234	1	507798,	510234,	P48743
YLR177W	chr12	+	511055	512942	511055	512942	1	511055,	512942,	Q06251
YLR178C	chr12	-	513163	513823	513163	513823	1	513163,	513823,	P14306
YLR179C	chr12	-	514109	514715	514109	514715	1	514109,	514715,	Q06252
YLR180W	chr12	+	515263	516412	515263	516412	1	515263,	516412,	P10659
YLR181C	chr12	-	516679	517672	516679	517672	1	516679,	517672,	Q06263
YLR182W	chr12	+	517941	520353	517941	520353	1	517941,	520353,	P09959
YLR183C	chr12	-	520544	522014	520544	522014	1	520544,	522014,	Q06266
YLR185W	chr12	+	522664	523290	522664	523290	2	522664,523030,	522671,523290,	P49166
YLR186W	chr12	+	523633	524392	523633	524392	1	523633,	524392,	Q06287
YLR187W	chr12	+	524866	527947	524866	527947	1	524866,	527947,	Q06315
YLR188W	chr12	+	528301	530389	528301	530389	1	528301,	530389,	P33310
YLR189C	chr12	-	530798	534395	530798	534395	1	530798,	534395,	Q06321
YLR190W	chr12	+	535215	536691	535215	536691	1	535215,	536691,	Q06324
YLR191W	chr12	+	537273	538434	537273	538434	1	537273,	538434,	P80667
YLR192C	chr12	-	538793	539591	538793	539591	1	538793,	539591,	Q05775
YLR193C	chr12	-	540010	540538	540010	540538	1	540010,	540538,	Q05776
YLR194C	chr12	-	540810	541575	540810	541575	1	540810,	541575,	Q05777
YLR195C	chr12	-	541938	543306	541938	543306	1	541938,	543306,	P14743
YLR196W	chr12	+	543969	545700	543969	545700	1	543969,	545700,	P21304
YLR197W	chr12	+	546098	547613	546098	547613	1	546098,	547613,	Q12460
YLR199C	chr12	-	547854	548771	547854	548771	2	547854,548765,	548679,548771,	Q05778
YLR200W	chr12	+	549013	549358	549013	549358	1	549013,	549358,	P52553
YLR201C	chr12	-	549512	550295	549512	550295	1	549512,	550295,	Q05779
YLR203C	chr12	-	550651	551962	550651	551962	1	550651,	551962,	P32335
YLR204W	chr12	+	552271	552607	552271	552607	1	552271,	552607,	P32344
YLR205C	chr12	-	552725	553547	552725	553547	1	552725,	553547,	P32339
YLR206W	chr12	+	554577	556419	554577	556419	1	554577,	556419,	Q05785
YLR207W	chr12	+	556787	559289	556787	559289	1	556787,	559289,	Q05787
YLR208W	chr12	+	559550	560444	559550	560444	1	559550,	560444,	Q04491
YLR209C	chr12	-	560796	561732	560796	561732	1	560796,	561732,	Q05788
YLR210W	chr12	+	562007	563390	562007	563390	1	562007,	563390,	P24871
YLR211C	chr12	-	563791	564531	563791	564531	2	563791,564513,	564454,564531,	Q05789
YLR212C	chr12	-	564859	566281	564859	566281	1	564859,	566281,	P53378
YLR213C	chr12	-	566653	567922	566653	567922	1	566653,	567922,	Q05790
YLR214W	chr12	+	568566	570627	568566	570627	1	568566,	570627,	P32791
YLR215C	chr12	-	570775	571858	570775	571858	1	570775,	571858,	Q05791
YLR216C	chr12	-	572095	573211	572095	573211	1	572095,	573211,	P53691
YLR218C	chr12	-	573465	573918	573465	573918	1	573465,	573918,	Q05809
YLR219W	chr12	+	574150	576337	574150	576337	1	574150,	576337,	Q05812
YLR220W	chr12	+	576824	577793	576824	577793	1	576824,	577793,	P47818
YLR221C	chr12	-	578361	579024	578361	579024	1	578361,	579024,	Q05942
YLR222C	chr12	-	579317	581771	579317	581771	1	579317,	581771,	Q05946
YLR223C	chr12	-	582232	585490	582232	585490	1	582232,	585490,	P39520
YLR224W	chr12	+	586463	587573	586463	587573	1	586463,	587573,	Q05947
YLR225C	chr12	-	587694	588918	587694	588918	1	587694,	588918,	Q05948
YLR226W	chr12	+	589353	590541	589353	590541	1	589353,	590541,	Q05949
YLR227C	chr12	-	590561	592043	590561	592043	1	590561,	592043,	Q05955
YLR228C	chr12	-	600018	602463	600018	602463	1	600018,	602463,	Q05958
YLR229C	chr12	-	604211	604787	604211	604787	1	604211,	604787,	P19073
YLR231C	chr12	-	605757	607119	605757	607119	1	605757,	607119,	Q05979
YLR233C	chr12	-	607424	609524	607424	609524	1	607424,	609524,	P17214
YLR234W	chr12	+	609782	611753	609782	611753	1	609782,	611753,	P13099
YLR237W	chr12	+	612366	614163	612366	614163	1	612366,	614163,	Q05998
YLR238W	chr12	+	614754	616191	614754	616191	1	614754,	616191,	Q06001
YLR239C	chr12	-	616331	617318	616331	617318	1	616331,	617318,	Q06005
YLR240W	chr12	+	617532	620160	617532	620160	1	617532,	620160,	P22543
YLR241W	chr12	+	620472	622821	620472	622821	1	620472,	622821,	Q06538
YLR242C	chr12	-	622917	623883	622917	623883	1	622917,	623883,	Q06541
YLR243W	chr12	+	624202	625021	624202	625021	1	624202,	625021,	Q06543
YLR244C	chr12	-	625167	626331	625167	626331	1	625167,	626331,	Q01662
YLR245C	chr12	-	626501	626930	626501	626930	1	626501,	626930,	Q06549
YLR246W	chr12	+	627117	628197	627117	628197	1	627117,	628197,	Q06551
YLR247C	chr12	-	628683	633354	628683	633354	1	628683,	633354,	Q06554
YLR248W	chr12	+	634251	636084	634251	636084	1	634251,	636084,	P38623
YLR249W	chr12	+	636779	639914	636779	639914	1	636779,	639914,	P16521
YLR250W	chr12	+	640316	641021	640316	641021	1	640316,	641021,	P39931
YLR251W	chr12	+	641463	642057	641463	642057	1	641463,	642057,	Q06563
YLR253W	chr12	+	642626	644336	642626	644336	1	642626,	644336,	Q06567
YLR254C	chr12	-	644403	644973	644403	644973	1	644403,	644973,	Q06568
YLR256W	chr12	+	646414	650923	646414	650923	1	646414,	650923,	P12351
YLR257W	chr12	+	658825	659791	658825	659791	1	658825,	659791,	Q06146
YLR258W	chr12	+	660715	662833	660715	662833	1	660715,	662833,	P27472
YLR259C	chr12	-	663283	665002	663283	665002	1	663283,	665002,	P19882
YLR260W	chr12	+	665843	667907	665843	667907	1	665843,	667907,	Q06147
YLR262C	chr12	-	668243	668891	668243	668891	1	668243,	668891,	Q99260
YLR262C-A	chr12	-	669467	669662	669467	669662	1	669467,	669662,	n/a
YLR263W	chr12	+	670339	672823	670339	672823	1	670339,	672823,	P14291
YLR264W	chr12	+	673130	673334	673130	673334	1	673130,	673334,	P02380
YLR264C-A	chr12	-	673827	673944	673827	673944	1	673827,	673944,	n/a
YLR265C	chr12	-	674426	675455	674426	675455	1	674426,	675455,	Q06148
YLR266C	chr12	-	675618	677724	675618	677724	1	675618,	677724,	Q06149
YLR267W	chr12	+	678211	679924	678211	679924	1	678211,	679924,	Q06150
YLR268W	chr12	+	680199	680844	680199	680844	1	680199,	680844,	P22214
YLR270W	chr12	+	681185	682238	681185	682238	1	681185,	682238,	Q06151
YLR271W	chr12	+	682736	683561	682736	683561	1	682736,	683561,	Q06152
YLR272C	chr12	-	683671	687202	683671	687202	1	683671,	687202,	Q06156
YLR273C	chr12	-	689082	691029	689082	691029	1	689082,	691029,	Q06216
YLR274W	chr12	+	691554	693882	691554	693882	1	691554,	693882,	P29496
YLR275W	chr12	+	694377	694800	694377	694800	2	694377,694472,	694382,694800,	Q06217
YLR276C	chr12	-	695045	696830	695045	696830	1	695045,	696830,	Q06218
YLR277C	chr12	-	697155	699495	697155	699495	1	697155,	699495,	Q06224
YLR278C	chr12	-	699998	704024	699998	704024	1	699998,	704024,	Q05854
YLR281C	chr12	-	704492	704960	704492	704960	1	704492,	704960,	Q05863
YLR283W	chr12	+	705185	706130	705185	706130	1	705185,	706130,	Q05867
YLR284C	chr12	-	706197	707040	706197	707040	1	706197,	707040,	Q05871
YLR285W	chr12	+	707359	708145	707359	708145	1	707359,	708145,	Q05874
YLR285C-A	chr12	-	708167	708338	708167	708338	1	708167,	708338,	n/a
YLR286C	chr12	-	708447	710136	708447	710136	1	708447,	710136,	P29029
YLR287C	chr12	-	710990	712058	710990	712058	1	710990,	712058,	Q05881
YLR287C-A	chr12	-	712536	713158	712536	713158	2	712536,713155,	712725,713158,	Q12087
YLR288C	chr12	-	713479	714904	713479	714904	1	713479,	714904,	Q02574
YLR289W	chr12	+	715088	717026	715088	717026	1	715088,	717026,	P46943
YLR290C	chr12	-	717144	717978	717144	717978	1	717144,	717978,	Q05892
YLR291C	chr12	-	718316	719462	718316	719462	1	718316,	719462,	P32502
YLR292C	chr12	-	719788	720370	719788	720370	1	719788,	720370,	P39742
YLR293C	chr12	-	720770	721430	720770	721430	1	720770,	721430,	P32835
YLR295C	chr12	-	721998	722373	721998	722373	1	721998,	722373,	Q12349
YLR297W	chr12	+	724043	724433	724043	724433	1	724043,	724433,	Q05899
YLR298C	chr12	-	724720	725416	724720	725416	1	724720,	725416,	Q05900
YLR299W	chr12	+	726068	728051	726068	728051	1	726068,	728051,	Q05902
YLR300W	chr12	+	728954	730301	728954	730301	1	728954,	730301,	P23776
YLR301W	chr12	+	730824	731559	730824	731559	1	730824,	731559,	Q05905
YLR303W	chr12	+	732541	733876	732541	733876	1	732541,	733876,	P06106
YLR304C	chr12	-	735211	737548	735211	737548	1	735211,	737548,	P19414
YLR305C	chr12	-	738160	743863	738160	743863	1	738160,	743863,	P37297
YLR306W	chr12	+	744150	744851	744150	744851	2	744150,744287,	744153,744851,	P52491
YLR307W	chr12	+	745619	746525	745619	746525	1	745619,	746525,	Q06702
YLR307C-A	chr12	-	746847	747111	746847	747111	1	746847,	747111,	n/a
YLR308W	chr12	+	747936	748875	747936	748875	1	747936,	748875,	Q06703
YLR309C	chr12	-	749033	751769	749033	751769	1	749033,	751769,	Q06704
YLR310C	chr12	-	752223	756993	752223	756993	1	752223,	756993,	P04821
YLR312C	chr12	-	757636	758833	757636	758833	1	757636,	758833,	Q06159
YLR312W-A	chr12	+	759382	760241	759382	760241	2	759382,759564,	759410,760241,	P36523
YLR312C-B	chr12	-	760354	760642	760354	760642	1	760354,	760642,	n/a
YLR313C	chr12	-	760749	762342	760749	762342	1	760749,	762342,	Q06160
YLR314C	chr12	-	762574	764137	762574	764137	1	762574,	764137,	P32457
YLR315W	chr12	+	764807	765269	764807	765269	1	764807,	765269,	Q06162
YLR316C	chr12	-	765265	766358	765265	766358	3	765265,766129,766249,	766073,766181,766358,	Q9URQ3
YLR318W	chr12	+	766541	769196	766541	769196	1	766541,	769196,	Q06163
YLR319C	chr12	-	769317	771684	769317	771684	1	769317,	771684,	P41697
YLR320W	chr12	+	771939	776304	771939	776304	1	771939,	776304,	Q06164
YLR321C	chr12	-	776583	777864	776583	777864	1	776583,	777864,	Q06168
YLR323C	chr12	-	778172	778952	778172	778952	1	778172,	778952,	P53769
YLR324W	chr12	+	779214	780786	779214	780786	1	779214,	780786,	Q06169
YLR325C	chr12	-	781142	781379	781142	781379	1	781142,	781379,	P49167
YLR326W	chr12	+	782173	782896	782173	782896	1	782173,	782896,	Q06170
YLR327C	chr12	-	783126	783387	783126	783387	1	783126,	783387,	Q06177
YLR328W	chr12	+	784912	786118	784912	786118	1	784912,	786118,	Q06178
YLR329W	chr12	+	786730	787333	786730	787333	1	786730,	787333,	Q02721
YLR330W	chr12	+	787663	789679	787663	789679	1	787663,	789679,	Q12114
YLR332W	chr12	+	790675	791806	790675	791806	1	790675,	791806,	P36027
YLR333C	chr12	-	795572	795899	795572	795899	1	795572,	795899,	P07282
YLR335W	chr12	+	797429	799592	797429	799592	1	797429,	799592,	P32499
YLR336C	chr12	-	799696	802396	799696	802396	1	799696,	802396,	Q06132
YLR337C	chr12	-	802652	805106	802652	805106	1	802652,	805106,	P37370
YLR340W	chr12	+	805886	806825	805886	806825	1	805886,	806825,	P05317
YLR341W	chr12	+	807384	808818	807384	808818	1	807384,	808818,	Q06134
YLR342W	chr12	+	809996	815627	809996	815627	1	809996,	815627,	P38631
YLR342W-A	chr12	+	815809	815983	815809	815983	1	815809,	815983,	n/a
YLR343W	chr12	+	816093	817761	816093	817761	1	816093,	817761,	Q06135
YLR344W	chr12	+	819311	820142	819311	820142	2	819311,819777,	819330,820142,	P05743
YLR345W	chr12	+	820510	822040	820510	822040	1	820510,	822040,	Q06137
YLR346C	chr12	-	822286	822592	822286	822592	1	822286,	822592,	Q06139
YLR347C	chr12	-	823826	826412	823826	826412	1	823826,	826412,	Q06142
YLR348C	chr12	-	826975	827872	826975	827872	1	826975,	827872,	Q06143
YLR350W	chr12	+	828728	829379	828728	829379	1	828728,	829379,	Q06144
YLR351C	chr12	-	829487	830363	829487	830363	1	829487,	830363,	P49954
YLR352W	chr12	+	831114	833538	831114	833538	1	831114,	833538,	Q06479
YLR353W	chr12	+	834350	836162	834350	836162	1	834350,	836162,	P41698
YLR354C	chr12	-	836348	837356	836348	837356	1	836348,	837356,	P15019
YLR355C	chr12	-	838064	839252	838064	839252	1	838064,	839252,	P06168
YLR356W	chr12	+	840319	840913	840319	840913	1	840319,	840913,	Q06485
YLR357W	chr12	+	841329	843999	841329	843999	1	841329,	843999,	Q06488
YLR359W	chr12	+	844280	845729	844280	845729	1	844280,	845729,	Q05911
YLR360W	chr12	+	846101	847421	846101	847421	1	846101,	847421,	Q05919
YLR361C	chr12	-	847386	849123	847386	849123	1	847386,	849123,	Q05924
YLR361C-A	chr12	-	849381	849678	849381	849678	1	849381,	849678,	n/a
YLR362W	chr12	+	849864	852018	849864	852018	1	849864,	852018,	P23561
YLR363C	chr12	-	852493	853150	852493	853150	1	852493,	853150,	Q12129
YLR363W-A	chr12	+	853459	853717	853459	853717	1	853459,	853717,	n/a
YLR364W	chr12	+	854060	854390	854060	854390	1	854060,	854390,	Q05926
YLR367W	chr12	+	856440	857316	856440	857316	2	856440,857056,	856573,857316,	n/a
YLR368W	chr12	+	857538	859335	857538	859335	1	857538,	859335,	Q05930
YLR369W	chr12	+	859550	861524	859550	861524	1	859550,	861524,	Q05931
YLR370C	chr12	-	861716	862253	861716	862253	1	861716,	862253,	Q05933
YLR371W	chr12	+	862712	866783	862712	866783	1	862712,	866783,	P51862
YLR372W	chr12	+	867352	868390	867352	868390	1	867352,	868390,	P40319
YLR373C	chr12	-	868660	871366	868660	871366	1	868660,	871366,	Q05934
YLR375W	chr12	+	871695	872727	871695	872727	1	871695,	872727,	Q05937
YLR376C	chr12	-	872824	873553	872824	873553	1	872824,	873553,	Q12318
YLR377C	chr12	-	873744	874791	873744	874791	1	873744,	874791,	P09201
YLR378C	chr12	-	875734	877177	875734	877177	1	875734,	877177,	P32915
YLR380W	chr12	+	878281	879508	878281	879508	1	878281,	879508,	Q06705
YLR381W	chr12	+	879722	881924	879722	881924	1	879722,	881924,	Q12748
YLR382C	chr12	-	882066	884751	882066	884751	1	882066,	884751,	P11325
YLR383W	chr12	+	885287	888632	885287	888632	1	885287,	888632,	Q12749
YLR384C	chr12	-	888850	892900	888850	892900	1	888850,	892900,	Q06706
YLR385C	chr12	-	892991	893390	892991	893390	1	892991,	893390,	Q06707
YLR386W	chr12	+	893627	896270	893627	896270	1	893627,	896270,	Q06708
YLR387C	chr12	-	896373	897672	896373	897672	1	896373,	897672,	Q06709
YLR388W	chr12	+	898650	898821	898650	898821	1	898650,	898821,	P41057
YLR389C	chr12	-	899692	902659	899692	902659	1	899692,	902659,	Q06010
YLR390W	chr12	+	903064	903403	903064	903403	1	903064,	903403,	Q06011
YLR390W-A	chr12	+	903722	904439	903722	904439	1	903722,	904439,	O13547
YLR392C	chr12	-	904747	906304	904747	906304	1	904747,	906304,	P18634
YLR393W	chr12	+	907077	907917	907077	907917	1	907077,	907917,	P18496
YLR394W	chr12	+	907948	909397	907948	909397	1	907948,	909397,	Q06032
YLR395C	chr12	-	909727	909964	909727	909964	1	909727,	909964,	P04039
YLR396C	chr12	-	910233	912309	910233	912309	1	910233,	912309,	P20795
YLR397C	chr12	-	912548	914891	912548	914891	1	912548,	914891,	P32794
YLR398C	chr12	-	915154	919018	915154	919018	1	915154,	919018,	P35207
YLR399C	chr12	-	919534	921595	919534	921595	1	919534,	921595,	P35817
YLR401C	chr12	-	922616	924446	922616	924446	1	922616,	924446,	Q06053
YLR403W	chr12	+	925564	927616	925564	927616	1	925564,	927616,	P32432
YLR404W	chr12	+	928739	929597	928739	929597	1	928739,	929597,	Q06058
YLR405W	chr12	+	929785	930889	929785	930889	1	929785,	930889,	Q06063
YLR406C	chr12	-	931061	931752	931061	931752	2	931061,931695,	931346,931752,	n/a
YLR406C-A	chr12	-	932202	932352	932202	932352	1	932202,	932352,	n/a
YLR407W	chr12	+	932963	933653	932963	933653	1	932963,	933653,	Q06070
YLR408C	chr12	-	933880	934249	933880	934249	1	933880,	934249,	Q06071
YLR409C	chr12	-	934409	937229	934409	937229	1	934409,	937229,	Q06078
YLR410W	chr12	+	937536	940977	937536	940977	1	937536,	940977,	Q06685
YLR411W	chr12	+	947248	947974	947248	947974	1	947248,	947974,	Q06686
YLR412W	chr12	+	948363	949188	948363	949188	1	948363,	949188,	Q06688
YLR412C-A	chr12	-	950261	950468	950261	950468	1	950261,	950468,	n/a
YLR413W	chr12	+	951150	953178	951150	953178	1	951150,	953178,	Q06689
YLR414C	chr12	-	953347	954139	953347	954139	1	953347,	954139,	Q06991
YLR415C	chr12	-	954253	954592	954253	954592	1	954253,	954592,	O13578
YLR417W	chr12	+	955004	956705	955004	956705	1	955004,	956705,	Q06696
YLR418C	chr12	-	956908	958090	956908	958090	1	956908,	958090,	Q06697
YLR419W	chr12	+	958422	962730	958422	962730	1	958422,	962730,	Q06698
YLR420W	chr12	+	963779	964874	963779	964874	1	963779,	964874,	P20051
YLR421C	chr12	-	965084	965555	965084	965555	1	965084,	965555,	O13563
YLR422W	chr12	+	965891	971690	965891	971690	1	965891,	971690,	Q06409
YLR423C	chr12	-	971911	973165	971911	973165	1	971911,	973165,	Q06410
YLR424W	chr12	+	973389	975516	973389	975516	1	973389,	975516,	Q06411
YLR425W	chr12	+	982888	986812	982888	986812	1	982888,	986812,	Q06412
YLR426W	chr12	+	987056	988108	987056	988108	2	987056,987207,	987136,988108,	Q06417
YLR427W	chr12	+	988422	990435	988422	990435	1	988422,	990435,	Q06436
YLR429W	chr12	+	990771	992727	990771	992727	1	990771,	992727,	Q06440
YLR430W	chr12	+	993428	1000124	993428	1000124	1	993428,	1000124,	Q00416
YLR431C	chr12	-	1000336	1001698	1000336	1001698	1	1000336,	1001698,	Q06671
YLR432W	chr12	+	1002551	1004123	1002551	1004123	1	1002551,	1004123,	P50095
YLR433C	chr12	-	1004341	1006003	1004341	1006003	1	1004341,	1006003,	P23287
YLR435W	chr12	+	1006372	1006990	1006372	1006990	1	1006372,	1006990,	Q06672
YLR436C	chr12	-	1007415	1011240	1007415	1011240	1	1007415,	1011240,	Q06673
YLR437C	chr12	-	1011616	1012018	1011616	1012018	1	1011616,	1012018,	O13577
YLR438W	chr12	+	1012495	1013770	1012495	1013770	1	1012495,	1013770,	P07991
YLR438C-A	chr12	-	1013903	1014173	1013903	1014173	1	1013903,	1014173,	P57743
YLR439W	chr12	+	1014485	1015445	1014485	1015445	1	1014485,	1015445,	P36517
YLR440C	chr12	-	1015562	1017692	1015562	1017692	1	1015562,	1017692,	Q12745
YLR441C	chr12	-	1018135	1018903	1018135	1018903	1	1018135,	1018903,	P33442
YLR442C	chr12	-	1019309	1022246	1019309	1022246	1	1019309,	1022246,	P06701
YLR443W	chr12	+	1022619	1023966	1022619	1023966	1	1022619,	1023966,	Q06200
YLR445W	chr12	+	1024183	1024588	1024183	1024588	1	1024183,	1024588,	Q06201
YLR446W	chr12	+	1025208	1026510	1025208	1026510	1	1025208,	1026510,	Q06204
YLR447C	chr12	-	1026850	1027888	1026850	1027888	1	1026850,	1027888,	P32366
YLR448W	chr12	+	1028847	1029762	1028847	1029762	2	1028847,1029246,	1028862,1029762,	P05739
YLR449W	chr12	+	1030827	1032006	1030827	1032006	1	1030827,	1032006,	Q06205
YLR450W	chr12	+	1032621	1035759	1032621	1035759	1	1032621,	1035759,	P12684
YLR451W	chr12	+	1036087	1038748	1036087	1038748	1	1036087,	1038748,	P08638
YLR452C	chr12	-	1039265	1041362	1039265	1041362	1	1039265,	1041362,	P11972
YLR453C	chr12	-	1041794	1042982	1041794	1042982	1	1041794,	1042982,	Q06208
YLR454W	chr12	+	1043993	1051880	1043993	1051880	1	1043993,	1051880,	Q06179
YLR455W	chr12	+	1053624	1054539	1053624	1054539	1	1053624,	1054539,	Q06188
YLR456W	chr12	+	1055065	1055680	1055065	1055680	1	1055065,	1055680,	Q06199
YLR457C	chr12	-	1055807	1056767	1055807	1056767	1	1055807,	1056767,	P52919
YLR459W	chr12	+	1057329	1058514	1057329	1058514	1	1057329,	1058514,	P41733
YLR460C	chr12	-	1059752	1060883	1059752	1060883	1	1059752,	1060883,	P54007
YLR461W	chr12	+	1062914	1063277	1062914	1063277	1	1062914,	1063277,	P53427
YLR462W	chr12	+	1065951	1066560	1065951	1066560	1	1065951,	1066560,	O13556
YLR464W	chr12	+	1066567	1067497	1066567	1067497	2	1066567,1067359,	1067080,1067497,	n/a
YLR466W	chr12	+	1067082	1071231	1067082	1071231	1	1067082,	1071231,	O13559
YLR466C-B	chr12	-	1071589	1071706	1071589	1071706	1	1071589,	1071706,	n/a
YLR467W	chr12	+	1072503	1077894	1072503	1077894	1	1072503,	1077894,	n/a
YML133C	chr13	-	460	4684	460	4684	2	460,3890,	3791,4684,	Q03099
YML132W	chr13	+	7243	8383	7243	8383	1	7243,	8383,	n/a
YML131W	chr13	+	10198	11296	10198	11296	1	10198,	11296,	Q03102
YML130C	chr13	-	11483	13175	11483	13175	1	11483,	13175,	Q03103
YML129C	chr13	-	14541	14754	14541	14754	1	14541,	14754,	P39103
YML128C	chr13	-	15135	16677	15135	16677	1	15135,	16677,	Q03104
YML127W	chr13	+	17064	18810	17064	18810	1	17064,	18810,	Q03124
YML126C	chr13	-	19060	20536	19060	20536	1	19060,	20536,	P54839
YML125C	chr13	-	20761	21700	20761	21700	1	20761,	21700,	Q12746
YML124C	chr13	-	22048	23684	22048	23684	2	22048,23659,	23361,23684,	P09734
YML123C	chr13	-	24037	25801	24037	25801	1	24037,	25801,	P25297
YML121W	chr13	+	26929	27862	26929	27862	1	26929,	27862,	Q00582
YML120C	chr13	-	28265	29807	28265	29807	1	28265,	29807,	P32340
YML119W	chr13	+	30610	31684	30610	31684	1	30610,	31684,	Q03208
YML118W	chr13	+	32333	33851	32333	33851	1	32333,	33851,	Q03210
YML117W	chr13	+	34242	37647	34242	37647	1	34242,	37647,	Q03735
YML116W	chr13	+	38195	39824	38195	39824	1	38195,	39824,	P13090
YML115C	chr13	-	40186	41794	40186	41794	1	40186,	41794,	P23642
YML114C	chr13	-	42042	43575	42042	43575	1	42042,	43575,	Q03750
YML113W	chr13	+	44044	44791	44044	44791	1	44044,	44791,	P13483
YML112W	chr13	+	45062	45953	45062	45953	1	45062,	45953,	P46963
YML111W	chr13	+	46941	49704	46941	49704	1	46941,	49704,	Q03758
YML110C	chr13	-	50030	50954	50030	50954	1	50030,	50954,	P49017
YML109W	chr13	+	51639	54468	51639	54468	1	51639,	54468,	P54786
YML108W	chr13	+	54792	55110	54792	55110	1	54792,	55110,	Q03759
YML107C	chr13	-	55264	56269	55264	56269	1	55264,	56269,	Q03760
YML106W	chr13	+	56772	57453	56772	57453	1	56772,	57453,	P13298
YML105C	chr13	-	57865	58687	57865	58687	1	57865,	58687,	P29478
YML104C	chr13	-	58938	62322	58938	62322	1	58938,	62322,	Q01846
YML103C	chr13	-	62581	67549	62581	67549	1	62581,	67549,	P52593
YML102W	chr13	+	68293	69700	68293	69700	1	68293,	69700,	Q04199
YML101C	chr13	-	69734	70088	69734	70088	1	69734,	70088,	Q04201
YML100W-A	chr13	+	70137	70311	70137	70311	1	70137,	70311,	n/a
YML100W	chr13	+	70623	73920	70623	73920	1	70623,	73920,	P38427
YML099C	chr13	-	74397	77040	74397	77040	1	74397,	77040,	P05085
YML098W	chr13	+	77266	77770	77266	77770	1	77266,	77770,	P11747
YML097C	chr13	-	78334	79690	78334	79690	1	78334,	79690,	P54787
YML096W	chr13	+	79908	81486	79908	81486	1	79908,	81486,	Q04489
YML095C	chr13	-	81480	82113	81480	82113	1	81480,	82113,	P06838
YML094W	chr13	+	82274	82849	82274	82849	2	82274,82373,	82290,82849,	Q04493
YML093W	chr13	+	83089	85789	83089	85789	1	83089,	85789,	Q04500
YML092C	chr13	-	85986	86739	85986	86739	1	85986,	86739,	P23639
YML091C	chr13	-	87122	90731	87122	90731	1	87122,	90731,	Q02773
YML088W	chr13	+	92234	94241	92234	94241	1	92234,	94241,	Q04511
YML087C	chr13	-	94430	95369	94430	95369	1	94430,	95369,	Q04516
YML086C	chr13	-	95790	97371	95790	97371	1	95790,	97371,	P54783
YML085C	chr13	-	97940	99400	97940	99400	2	97940,99375,	99259,99400,	P09733
YML083C	chr13	-	99793	101050	99793	101050	1	99793,	101050,	Q04526
YML082W	chr13	+	101861	103811	101861	103811	1	101861,	103811,	Q04533
YML081C-A	chr13	-	103982	104162	103982	104162	1	103982,	104162,	P81450
YML081W	chr13	+	104776	108532	104776	108532	1	104776,	108532,	Q04545
YML080W	chr13	+	108805	110077	108805	110077	1	108805,	110077,	P53759
YML079W	chr13	+	110246	110852	110246	110852	1	110246,	110852,	Q03629
YML078W	chr13	+	111001	111550	111001	111550	1	111001,	111550,	P25719
YML077W	chr13	+	111864	112344	111864	112344	1	111864,	112344,	Q03630
YML076C	chr13	-	112512	115347	112512	115347	1	112512,	115347,	Q03631
YML075C	chr13	-	115733	118898	115733	118898	1	115733,	118898,	P12683
YML074C	chr13	-	120088	121324	120088	121324	1	120088,	121324,	P38911
YML073C	chr13	-	123226	124172	123226	124172	2	123226,124157,	123742,124172,	Q02326
YML072C	chr13	-	124729	129367	124729	129367	1	124729,	129367,	Q03640
YML071C	chr13	-	129748	131572	129748	131572	1	129748,	131572,	Q04632
YML070W	chr13	+	133474	135229	133474	135229	1	133474,	135229,	P54838
YML069W	chr13	+	135499	137158	135499	137158	1	135499,	137158,	Q04636
YML068W	chr13	+	137549	138944	137549	138944	1	137549,	138944,	Q04638
YML067C	chr13	-	139062	140214	139062	140214	2	139062,140183,	140090,140214,	Q04651
YML066C	chr13	-	140423	141533	140423	141533	1	140423,	141533,	Q04658
YML065W	chr13	+	142209	144954	142209	144954	1	142209,	144954,	P54784
YML064C	chr13	-	145138	145876	145138	145876	1	145138,	145876,	P38987
YML063W	chr13	+	146481	147249	146481	147249	1	146481,	147249,	P23248
YML062C	chr13	-	147504	148683	147504	148683	1	147504,	148683,	P33441
YML061C	chr13	-	148952	151532	148952	151532	1	148952,	151532,	P07271
YML060W	chr13	+	151870	153001	151870	153001	1	151870,	153001,	P53397
YML059C	chr13	-	153218	158258	153218	158258	1	153218,	158258,	Q04958
YML058W-A	chr13	+	158759	158966	158759	158966	1	158759,	158966,	n/a
YML058W	chr13	+	159382	159697	159382	159697	1	159382,	159697,	Q04964
YML057W	chr13	+	160179	161994	160179	161994	1	160179,	161994,	P14747
YML056C	chr13	-	162193	164176	162193	164176	2	162193,163716,	163308,164176,	P50094
YML055W	chr13	+	164789	165326	164789	165326	1	164789,	165326,	Q04969
YML054C	chr13	-	165532	167308	165532	167308	1	165532,	167308,	P00175
YML054C-A	chr13	-	167622	167781	167622	167781	1	167622,	167781,	n/a
YML053C	chr13	-	169115	169754	169115	169754	1	169115,	169754,	Q04978
YML052W	chr13	+	170401	171310	170401	171310	1	170401,	171310,	P54003
YML051W	chr13	+	171593	172901	171593	172901	1	171593,	172901,	P04387
YML050W	chr13	+	173138	174074	173138	174074	1	173138,	174074,	Q04689
YML049C	chr13	-	174219	178305	174219	178305	1	174219,	178305,	Q04693
YML048W	chr13	+	178425	179637	178425	179637	1	178425,	179637,	Q04697
YML047C	chr13	-	180016	181075	180016	181075	1	180016,	181075,	Q04705
YML046W	chr13	+	181473	183363	181473	183363	1	181473,	183363,	P39682
YML043C	chr13	-	190243	191767	190243	191767	1	190243,	191767,	Q04712
YML042W	chr13	+	192787	194800	192787	194800	1	192787,	194800,	P32796
YML041C	chr13	-	194912	195755	194912	195755	1	194912,	195755,	Q03433
YML038C	chr13	-	202774	204103	202774	204103	1	202774,	204103,	Q03697
YML037C	chr13	-	204385	205408	204385	205408	1	204385,	205408,	Q03703
YML036W	chr13	+	205641	206211	205641	206211	1	205641,	206211,	Q03705
YML035C	chr13	-	206427	208860	206427	208860	1	206427,	208860,	P15274
YML034W	chr13	+	209524	212155	209524	212155	2	209524,211570,	211444,212155,	Q03707
YML032C	chr13	-	212514	213930	212514	213930	1	212514,	213930,	P06778
YML031W	chr13	+	214188	216156	214188	216156	1	214188,	216156,	P32500
YML030W	chr13	+	216434	216914	216434	216914	1	216434,	216914,	Q03713
YML029W	chr13	+	217361	219878	217361	219878	1	217361,	219878,	Q03714
YML028W	chr13	+	220137	220728	220137	220728	1	220137,	220728,	P34760
YML027W	chr13	+	221405	222563	221405	222563	1	221405,	222563,	P34161
YML026C	chr13	-	222986	223828	222986	223828	2	222986,223781,	223380,223828,	n/a
YML025C	chr13	-	224405	225365	224405	225365	2	224405,225338,	225239,225365,	P51998
YML024W	chr13	+	225888	226697	225888	226697	2	225888,226289,	225891,226697,	P02407
YML023C	chr13	-	226993	228664	226993	228664	1	226993,	228664,	Q03718
YML022W	chr13	+	228936	229500	228936	229500	1	228936,	229500,	P49435
YML021C	chr13	-	229733	230813	229733	230813	1	229733,	230813,	P12887
YML020W	chr13	+	231148	233143	231148	233143	1	231148,	233143,	Q03722
YML019W	chr13	+	233456	234455	233456	234455	1	233456,	234455,	Q03723
YML018C	chr13	-	234770	235952	234770	235952	1	234770,	235952,	Q03730
YML017W	chr13	+	236994	238731	236994	238731	1	236994,	238731,	P50109
YML016C	chr13	-	239457	241536	239457	241536	1	239457,	241536,	P26570
YML015C	chr13	-	241988	243029	241988	243029	1	241988,	243029,	Q04226
YML014W	chr13	+	243224	244064	243224	244064	1	243224,	244064,	P49957
YML013W	chr13	+	244148	245903	244148	245903	1	244148,	245903,	Q04228
YML012W	chr13	+	246115	246751	246115	246751	1	246115,	246751,	P54837
YML011C	chr13	-	246894	247428	246894	247428	1	246894,	247428,	Q04231
YML010W	chr13	+	247676	250868	247676	250868	1	247676,	250868,	P27692
YML009C	chr13	-	251303	251516	251303	251516	1	251303,	251516,	P36533
YML008C	chr13	-	251838	252990	251838	252990	1	251838,	252990,	P25087
YML007C-A	chr13	-	253161	253272	253161	253272	1	253161,	253272,	n/a
YML007W	chr13	+	253847	255800	253847	255800	1	253847,	255800,	P19880
YML006C	chr13	-	256091	258416	256091	258416	1	256091,	258416,	Q04233
YML005W	chr13	+	260220	261609	260220	261609	1	260220,	261609,	Q04235
YML004C	chr13	-	261704	262685	261704	262685	1	261704,	262685,	P50107
YML003W	chr13	+	263482	264355	263482	264355	1	263482,	264355,	Q04257
YML002W	chr13	+	264540	266754	264540	266754	1	264540,	266754,	Q04263
YML001W	chr13	+	267173	267800	267173	267800	1	267173,	267800,	P32939
YMR001C	chr13	-	269018	271136	269018	271136	1	269018,	271136,	P32562
YMR001C-A	chr13	-	271346	271577	271346	271577	1	271346,	271577,	n/a
YMR002W	chr13	+	272192	272663	272192	272663	1	272192,	272663,	Q03667
YMR003W	chr13	+	273117	273714	273117	273714	1	273117,	273714,	Q03673
YMR004W	chr13	+	274016	275552	274016	275552	1	274016,	275552,	P40959
YMR005W	chr13	+	276044	277211	276044	277211	1	276044,	277211,	P50105
YMR006C	chr13	-	277560	279681	277560	279681	1	277560,	279681,	Q03674
YMR008C	chr13	-	280589	282584	280589	282584	1	280589,	282584,	P39105
YMR009W	chr13	+	284100	284640	284100	284640	1	284100,	284640,	Q03677
YMR010W	chr13	+	285098	286316	285098	286316	1	285098,	286316,	Q03687
YMR011W	chr13	+	288077	289703	288077	289703	1	288077,	289703,	P23585
YMR012W	chr13	+	291132	294966	291132	294966	1	291132,	294966,	Q03690
YMR013C	chr13	-	295177	296737	295177	296737	1	295177,	296737,	P20048
YMR013W-A	chr13	+	298309	298390	298309	298390	1	298309,	298390,	n/a
YMR014W	chr13	+	298866	300426	298866	300426	1	298866,	300426,	Q04347
YMR015C	chr13	-	300867	302484	300867	302484	1	300867,	302484,	P54781
YMR016C	chr13	-	303234	305592	303234	305592	1	303234,	305592,	P53438
YMR017W	chr13	+	307487	308681	307487	308681	1	307487,	308681,	Q04359
YMR018W	chr13	+	310206	311751	310206	311751	1	310206,	311751,	Q04364
YMR019W	chr13	+	312154	315004	312154	315004	1	312154,	315004,	P50104
YMR020W	chr13	+	315375	316902	315375	316902	1	315375,	316902,	P50264
YMR021C	chr13	-	317163	318417	317163	318417	1	317163,	318417,	P35192
YMR022W	chr13	+	318678	319176	318678	319176	1	318678,	319176,	Q02159
YMR023C	chr13	-	319435	321016	319435	321016	1	319435,	321016,	P32559
YMR024W	chr13	+	321873	323046	321873	323046	1	321873,	323046,	P36516
YMR025W	chr13	+	323298	324186	323298	324186	1	323298,	324186,	Q04368
YMR026C	chr13	-	324234	325434	324234	325434	1	324234,	325434,	Q04370
YMR027W	chr13	+	325875	327288	325875	327288	1	325875,	327288,	Q04371
YMR028W	chr13	+	327480	328581	327480	328581	1	327480,	328581,	Q04372
YMR029C	chr13	-	328658	330230	328658	330230	1	328658,	330230,	Q05040
YMR030W	chr13	+	330791	331922	330791	331922	1	330791,	331922,	Q05043
YMR031C	chr13	-	332210	334742	332210	334742	1	332210,	334742,	Q05050
YMR032W	chr13	+	335296	337306	335296	337306	1	335296,	337306,	Q05080
YMR030W-A	chr13	+	337311	337602	337311	337602	1	337311,	337602,	n/a
YMR033W	chr13	+	337786	339276	337786	339276	2	337786,337902,	337816,339276,	Q05123
YMR034C	chr13	-	339416	340721	339416	340721	1	339416,	340721,	Q05131
YMR035W	chr13	+	341140	341674	341140	341674	1	341140,	341674,	P46972
YMR036C	chr13	-	341854	343519	341854	343519	1	341854,	343519,	P23748
YMR037C	chr13	-	344401	346516	344401	346516	1	344401,	346516,	P33748
YMR038C	chr13	-	347509	348259	347509	348259	1	347509,	348259,	P40202
YMR039C	chr13	-	348642	349521	348642	349521	1	348642,	349521,	P54000
YMR040W	chr13	+	350379	350862	350379	350862	1	350379,	350862,	Q04210
YMR041C	chr13	-	350964	351972	350964	351972	1	350964,	351972,	Q04212
YMR042W	chr13	+	352601	353135	352601	353135	1	352601,	353135,	P07249
YMR043W	chr13	+	353869	354730	353869	354730	1	353869,	354730,	P11746
YMR044W	chr13	+	355382	356810	355382	356810	1	355382,	356810,	Q04213
YMR047C	chr13	-	363362	366704	363362	366704	1	363362,	366704,	Q02630
YMR048W	chr13	+	366979	367933	366979	367933	1	366979,	367933,	Q04659
YMR049C	chr13	-	368092	370516	368092	370516	1	368092,	370516,	Q04660
YMR052W	chr13	+	379584	380199	379584	380199	1	379584,	380199,	P46671
YMR053C	chr13	-	380344	382897	380344	382897	1	380344,	382897,	P46679
YMR054W	chr13	+	383301	385974	383301	385974	1	383301,	385974,	P37296
YMR055C	chr13	-	386099	387020	386099	387020	1	386099,	387020,	P26448
YMR056C	chr13	-	387313	388243	387313	388243	1	387313,	388243,	P04710
YMR058W	chr13	+	388820	390731	388820	390731	1	388820,	390731,	P38993
YMR059W	chr13	+	391037	391484	391037	391484	1	391037,	391484,	Q04675
YMR060C	chr13	-	391530	392514	391530	392514	1	391530,	392514,	P50110
YMR061W	chr13	+	392753	394787	392753	394787	1	392753,	394787,	P25298
YMR062C	chr13	-	395052	396378	395052	396378	1	395052,	396378,	Q04728
YMR063W	chr13	+	397075	397795	397075	397795	1	397075,	397795,	Q04734
YMR064W	chr13	+	397901	399458	397901	399458	1	397901,	399458,	P32493
YMR065W	chr13	+	399700	401215	399700	401215	1	399700,	401215,	Q04746
YMR066W	chr13	+	401539	404236	401539	404236	1	401539,	404236,	Q04748
YMR067C	chr13	-	404321	405572	404321	405572	1	404321,	405572,	P54730
YMR068W	chr13	+	406302	407583	406302	407583	1	406302,	407583,	Q04749
YMR069W	chr13	+	407707	408565	407707	408565	1	407707,	408565,	Q04751
YMR070W	chr13	+	409152	410625	409152	410625	1	409152,	410625,	P54785
YMR071C	chr13	-	410760	411264	410760	411264	1	410760,	411264,	Q04767
YMR072W	chr13	+	411567	412119	411567	412119	1	411567,	412119,	Q02486
YMR073C	chr13	-	412266	412872	412266	412872	1	412266,	412872,	Q04772
YMR074C	chr13	-	413034	413472	413034	413472	1	413034,	413472,	Q04773
YMR075W	chr13	+	413980	416035	413980	416035	1	413980,	416035,	Q04779
YMR076C	chr13	-	416194	420028	416194	420028	1	416194,	420028,	Q04264
YMR077C	chr13	-	421482	422148	421482	422148	1	421482,	422148,	Q04272
YMR078C	chr13	-	422501	424727	422501	424727	1	422501,	424727,	P49956
YMR079W	chr13	+	424987	426058	424987	426058	2	424987,425152,	424996,426058,	P24280
YMR080C	chr13	-	426710	429626	426710	429626	1	426710,	429626,	P30771
YMR081C	chr13	-	430077	431094	430077	431094	1	430077,	431094,	P32488
YMR083W	chr13	+	434786	435914	434786	435914	1	434786,	435914,	P07246
YMR084W	chr13	+	436626	437415	436626	437415	1	436626,	437415,	n/a
YMR085W	chr13	+	437489	438788	437489	438788	1	437489,	438788,	n/a
YMR086W	chr13	+	439206	442089	439206	442089	1	439206,	442089,	Q04279
YMR087W	chr13	+	442525	443380	442525	443380	1	442525,	443380,	Q04299
YMR088C	chr13	-	443412	445101	443412	445101	1	443412,	445101,	Q04301
YMR089C	chr13	-	445607	448085	445607	448085	1	445607,	448085,	P40341
YMR090W	chr13	+	449243	449927	449243	449927	1	449243,	449927,	Q04304
YMR091C	chr13	-	450056	451364	450056	451364	1	450056,	451364,	P32832
YMR092C	chr13	-	451630	453478	451630	453478	1	451630,	453478,	P46680
YMR093W	chr13	+	454013	455555	454013	455555	1	454013,	455555,	Q04305
YMR094W	chr13	+	455823	457260	455823	457260	1	455823,	457260,	P35203
YMR095C	chr13	-	457283	457958	457283	457958	1	457283,	457958,	Q03144
YMR096W	chr13	+	458406	459300	458406	459300	1	458406,	459300,	Q03148
YMR097C	chr13	-	459422	460526	459422	460526	1	459422,	460526,	Q03151
YMR098C	chr13	-	460769	462608	460769	462608	1	460769,	462608,	Q03153
YMR099C	chr13	-	463932	464826	463932	464826	1	463932,	464826,	Q03161
YMR100W	chr13	+	466298	468161	466298	468161	1	466298,	468161,	Q03162
YMR101C	chr13	-	468443	469475	468443	469475	1	468443,	469475,	Q03175
YMR102C	chr13	-	469846	472351	469846	472351	1	469846,	472351,	Q03177
YMR104C	chr13	-	473418	475452	473418	475452	1	473418,	475452,	P18961
YMR105C	chr13	-	475895	477605	475895	477605	1	475895,	477605,	P37012
YMR105W-A	chr13	+	478062	478257	478062	478257	1	478062,	478257,	n/a
YMR106C	chr13	-	478299	480189	478299	480189	1	478299,	480189,	Q04437
YMR107W	chr13	+	483012	483360	483012	483360	1	483012,	483360,	Q04438
YMR108W	chr13	+	484082	486146	484082	486146	1	484082,	486146,	P07342
YMR109W	chr13	+	486585	490245	486585	490245	1	486585,	490245,	Q04439
YMR110C	chr13	-	490392	491991	490392	491991	1	490392,	491991,	Q04458
YMR111C	chr13	-	492402	493791	492402	493791	1	492402,	493791,	Q04461
YMR112C	chr13	-	494098	494494	494098	494494	1	494098,	494494,	Q99278
YMR113W	chr13	+	494997	496281	494997	496281	1	494997,	496281,	Q12676
YMR114C	chr13	-	496341	497448	496341	497448	1	496341,	497448,	Q04471
YMR115W	chr13	+	497702	499208	497702	499208	1	497702,	499208,	Q04472
YMR116C	chr13	-	499454	500687	499454	500687	2	499454,500150,	499877,500687,	P38011
YMR117C	chr13	-	501248	501890	501248	501890	1	501248,	501890,	Q04477
YMR118C	chr13	-	502142	502733	502142	502733	1	502142,	502733,	Q04487
YMR119W	chr13	+	505331	507206	505331	507206	1	505331,	507206,	P54074
YMR120C	chr13	-	507500	509279	507500	509279	1	507500,	509279,	P38009
YMR121C	chr13	-	509732	510347	509732	510347	1	509732,	510347,	P54780
YMR122W-A	chr13	+	511313	511568	511313	511568	1	511313,	511568,	n/a
YMR123W	chr13	+	513591	513960	513591	513960	1	513591,	513960,	Q03880
YMR124W	chr13	+	514454	517286	514454	517286	1	514454,	517286,	P39523
YMR125W	chr13	+	517537	520445	517537	520445	2	517537,517884,	517562,520445,	P34160
YMR126C	chr13	-	520759	521788	520759	521788	1	520759,	521788,	Q04216
YMR127C	chr13	-	522327	523344	522327	523344	1	522327,	523344,	P40963
YMR128W	chr13	+	523694	527498	523694	527498	1	523694,	527498,	Q04217
YMR129W	chr13	+	527802	531816	527802	531816	1	527802,	531816,	P39685
YMR130W	chr13	+	532117	533026	532117	533026	1	532117,	533026,	Q04223
YMR131C	chr13	-	533161	534697	533161	534697	1	533161,	534697,	Q04225
YMR132C	chr13	-	534942	535569	534942	535569	1	534942,	535569,	P40206
YMR133W	chr13	+	536205	537608	536205	537608	2	536205,537563,	537447,537608,	P32841
YMR134W	chr13	+	537836	538550	537836	538550	1	537836,	538550,	P40207
YMR135C	chr13	-	538687	540055	538687	540055	1	538687,	540055,	P40208
YMR136W	chr13	+	541197	542880	541197	542880	1	541197,	542880,	P40209
YMR137C	chr13	-	542976	544962	542976	544962	1	542976,	544962,	P30620
YMR138W	chr13	+	545153	545729	545153	545729	1	545153,	545729,	P39110
YMR139W	chr13	+	546123	547236	546123	547236	1	546123,	547236,	P38615
YMR140W	chr13	+	547712	549182	547712	549182	1	547712,	549182,	P40210
YMR142C	chr13	-	550204	551206	550204	551206	2	550204,551202,	550800,551206,	P40212
YMR143W	chr13	+	551926	552902	551926	552902	2	551926,552494,	551950,552902,	n/a
YMR144W	chr13	+	553360	554389	553360	554389	1	553360,	554389,	P40214
YMR145C	chr13	-	554791	556474	554791	556474	1	554791,	556474,	P40215
YMR146C	chr13	-	557479	558523	557479	558523	1	557479,	558523,	P40217
YMR147W	chr13	+	559197	559869	559197	559869	1	559197,	559869,	P40218
YMR148W	chr13	+	560364	560811	560364	560811	1	560364,	560811,	P40219
YMR149W	chr13	+	560994	561855	560994	561855	1	560994,	561855,	Q02795
YMR150C	chr13	-	561954	562527	561954	562527	1	561954,	562527,	P28627
YMR152W	chr13	+	563094	564192	563094	564192	1	563094,	564192,	P28625
YMR153W	chr13	+	564433	565861	564433	565861	1	564433,	565861,	Q03790
YMR154C	chr13	-	565997	568181	565997	568181	1	565997,	568181,	Q03792
YMR155W	chr13	+	568549	570193	568549	570193	1	568549,	570193,	Q03795
YMR156C	chr13	-	570298	571015	570298	571015	1	570298,	571015,	Q03796
YMR157C	chr13	-	571275	572043	571275	572043	1	571275,	572043,	Q03798
YMR158W	chr13	+	572246	572714	572246	572714	1	572246,	572714,	Q03799
YMR158C-A	chr13	-	573192	573330	573192	573330	1	573192,	573330,	n/a
YMR159C	chr13	-	574474	574927	574474	574927	1	574474,	574927,	Q03818
YMR160W	chr13	+	575064	577515	575064	577515	1	575064,	577515,	Q03823
YMR161W	chr13	+	577716	578391	577716	578391	1	577716,	578391,	P48353
YMR162C	chr13	-	578949	583920	578949	583920	1	578949,	583920,	Q12674
YMR163C	chr13	-	584269	586387	584269	586387	1	584269,	586387,	Q03824
YMR164C	chr13	-	587272	589549	587272	589549	1	587272,	589549,	Q03825
YMR165C	chr13	-	590038	592627	590038	592627	1	590038,	592627,	P32567
YMR166C	chr13	-	593365	594472	593365	594472	1	593365,	594472,	Q03829
YMR167W	chr13	+	594884	597194	594884	597194	1	594884,	597194,	P38920
YMR168C	chr13	-	597330	599157	597330	599157	1	597330,	599157,	P40969
YMR169C	chr13	-	599350	600871	599350	600871	1	599350,	600871,	P54114
YMR170C	chr13	-	601560	603081	601560	603081	1	601560,	603081,	P47771
YMR171C	chr13	-	603866	605519	603866	605519	1	603866,	605519,	Q03212
YMR172W	chr13	+	605979	608139	605979	608139	1	605979,	608139,	Q03213
YMR173W	chr13	+	608687	609980	608687	609980	1	608687,	609980,	P18899
YMR174C	chr13	-	610157	610364	610157	610364	1	610157,	610364,	P01094
YMR175W	chr13	+	611014	611254	611014	611254	1	611014,	611254,	P50263
YMR175W-A	chr13	+	611312	611507	611312	611507	1	611312,	611507,	n/a
YMR176W	chr13	+	611738	615974	611738	615974	1	611738,	615974,	Q03214
YMR177W	chr13	+	616564	618097	616564	618097	1	616564,	618097,	Q03218
YMR178W	chr13	+	618477	619302	618477	619302	1	618477,	619302,	Q03219
YMR179W	chr13	+	619856	622133	619856	622133	1	619856,	622133,	P35209
YMR180C	chr13	-	622249	623212	622249	623212	1	622249,	623212,	Q03220
YMR181C	chr13	-	623614	624079	623614	624079	1	623614,	624079,	Q03231
YMR182C	chr13	-	624530	625166	624530	625166	1	624530,	625166,	Q00453
YMR182W-A	chr13	+	625809	625896	625809	625896	1	625809,	625896,	n/a
YMR183C	chr13	-	626919	627807	626919	627807	1	626919,	627807,	P39926
YMR184W	chr13	+	628187	628784	628187	628784	1	628187,	628784,	Q03233
YMR185W	chr13	+	629023	631969	629023	631969	1	629023,	631969,	Q12751
YMR186W	chr13	+	632353	634471	632353	634471	1	632353,	634471,	P15108
YMR187C	chr13	-	634687	635983	634687	635983	1	634687,	635983,	Q03236
YMR188C	chr13	-	636289	637003	636289	637003	1	636289,	637003,	Q03246
YMR189W	chr13	+	637498	640603	637498	640603	1	637498,	640603,	P49095
YMR190C	chr13	-	640913	645257	640913	645257	1	640913,	645257,	P35187
YMR191W	chr13	+	645654	646776	645654	646776	1	645654,	646776,	P42933
YMR192W	chr13	+	647116	649279	647116	649279	1	647116,	649279,	Q04322
YMR193W	chr13	+	650034	650811	650034	650811	1	650034,	650811,	P36525
YMR194W	chr13	+	651143	651909	651143	651909	2	651143,651622,	651159,651909,	P05745
YMR194C-B	chr13	-	652592	652886	652592	652886	2	652592,652846,	652774,652886,	n/a
YMR195W	chr13	+	654032	654416	654032	654416	1	654032,	654416,	Q04329
YMR196W	chr13	+	655074	658341	655074	658341	1	655074,	658341,	Q04336
YMR197C	chr13	-	658543	659197	658543	659197	1	658543,	659197,	Q04338
YMR198W	chr13	+	659743	661528	659743	661528	1	659743,	661528,	Q01649
YMR199W	chr13	+	662642	664283	662642	664283	1	662642,	664283,	P20437
YMR200W	chr13	+	664750	665521	664750	665521	1	664750,	665521,	Q03691
YMR201C	chr13	-	665843	667043	665843	667043	2	665843,667016,	666932,667043,	P28519
YMR202W	chr13	+	667535	668204	667535	668204	1	667535,	668204,	P32352
YMR203W	chr13	+	668490	669654	668490	669654	1	668490,	669654,	P23644
YMR204C	chr13	-	670061	671324	670061	671324	1	670061,	671324,	Q03694
YMR205C	chr13	-	671885	674765	671885	674765	1	671885,	674765,	P16862
YMR206W	chr13	+	675894	676836	675894	676836	1	675894,	676836,	Q03695
YMR207C	chr13	-	677191	683563	677191	683563	1	677191,	683563,	P32874
YMR208W	chr13	+	684465	685797	684465	685797	1	684465,	685797,	P07277
YMR209C	chr13	-	685909	687283	685909	687283	1	685909,	687283,	Q03648
YMR210W	chr13	+	687514	688864	687514	688864	1	687514,	688864,	Q03649
YMR211W	chr13	+	689081	690509	689081	690509	1	689081,	690509,	Q03652
YMR212C	chr13	-	690693	693042	690693	693042	1	690693,	693042,	Q03653
YMR213W	chr13	+	693379	695152	693379	695152	1	693379,	695152,	Q03654
YMR214W	chr13	+	695348	696482	695348	696482	1	695348,	696482,	P25303
YMR215W	chr13	+	696794	698369	696794	698369	1	696794,	698369,	Q03655
YMR216C	chr13	-	698809	701038	698809	701038	1	698809,	701038,	Q03656
YMR217W	chr13	+	701788	703366	701788	703366	1	701788,	703366,	P38625
YMR218C	chr13	-	703577	706886	703577	706886	1	703577,	706886,	Q03660
YMR219W	chr13	+	707131	712108	707131	712108	1	707131,	712108,	Q03661
YMR220W	chr13	+	712314	713670	712314	713670	1	712314,	713670,	P24521
YMR221C	chr13	-	713929	715444	713929	715444	1	713929,	715444,	Q04991
YMR222C	chr13	-	715636	716308	715636	716308	1	715636,	716308,	Q05015
YMR223W	chr13	+	716713	718129	716713	718129	1	716713,	718129,	P50102
YMR224C	chr13	-	718573	720652	718573	720652	1	718573,	720652,	P32829
YMR225C	chr13	-	720958	721402	720958	721402	2	720958,721344,	721197,721402,	P19956
YMR226C	chr13	-	721591	722395	721591	722395	1	721591,	722395,	Q05016
YMR227C	chr13	-	722611	724384	722611	724384	1	722611,	724384,	Q05021
YMR228W	chr13	+	724624	725650	724624	725650	1	724624,	725650,	P14908
YMR229C	chr13	-	725932	731122	725932	731122	1	725932,	731122,	Q05022
YMR230W	chr13	+	732412	733140	732412	733140	2	732412,732874,	732464,733140,	P46784
YMR230W-A	chr13	+	733266	733455	733266	733455	1	733266,	733455,	n/a
YMR231W	chr13	+	733543	736633	733543	736633	1	733543,	736633,	P12868
YMR232W	chr13	+	736924	738958	736924	738958	1	736924,	738958,	Q05670
YMR233W	chr13	+	739183	739864	739183	739864	1	739183,	739864,	Q05024
YMR234W	chr13	+	740264	741311	740264	741311	1	740264,	741311,	Q04740
YMR235C	chr13	-	741510	742734	741510	742734	1	741510,	742734,	P11745
YMR236W	chr13	+	742969	743443	742969	743443	1	742969,	743443,	Q05027
YMR237W	chr13	+	743747	745922	743747	745922	1	743747,	745922,	Q05029
YMR238W	chr13	+	746351	747728	746351	747728	1	746351,	747728,	Q05031
YMR239C	chr13	-	748260	749676	748260	749676	1	748260,	749676,	Q02555
YMR240C	chr13	-	749928	751239	749928	751239	1	749928,	751239,	Q02554
YMR241W	chr13	+	751959	752904	751959	752904	1	751959,	752904,	Q04013
YMR242C	chr13	-	753223	754196	753223	754196	2	753223,754177,	753741,754196,	n/a
YMR242W-A	chr13	+	754295	754385	754295	754385	1	754295,	754385,	n/a
YMR243C	chr13	-	754836	756165	754836	756165	1	754836,	756165,	P20107
YMR244W	chr13	+	757248	758316	757248	758316	1	757248,	758316,	Q04018
YMR244C-A	chr13	-	758515	758830	758515	758830	1	758515,	758830,	n/a
YMR246W	chr13	+	759805	761890	759805	761890	1	759805,	761890,	P47912
YMR247C	chr13	-	763349	768038	763349	768038	1	763349,	768038,	Q04781
YMR247W-A	chr13	+	769281	769425	769281	769425	1	769281,	769425,	n/a
YMR250W	chr13	+	770799	772557	770799	772557	1	770799,	772557,	Q04792
YMR251W	chr13	+	772913	774014	772913	774014	1	772913,	774014,	Q04806
YMR251W-A	chr13	+	774750	774930	774750	774930	1	774750,	774930,	Q05827
YMR252C	chr13	-	775313	775718	775313	775718	1	775313,	775718,	Q04814
YMR253C	chr13	-	775944	777189	775944	777189	1	775944,	777189,	Q04835
YMR255W	chr13	+	777999	778566	777999	778566	1	777999,	778566,	Q04839
YMR256C	chr13	-	778943	779126	778943	779126	1	778943,	779126,	P10174
YMR257C	chr13	-	779627	782030	779627	782030	1	779627,	782030,	P08468
YMR258C	chr13	-	782618	784280	782618	784280	1	782618,	784280,	Q04847
YMR259C	chr13	-	784619	788882	784619	788882	1	784619,	788882,	Q03496
YMR260C	chr13	-	789376	789838	789376	789838	1	789376,	789838,	P38912
YMR261C	chr13	-	790203	793368	790203	793368	1	790203,	793368,	P38426
YMR262W	chr13	+	793724	794666	793724	794666	1	793724,	794666,	P38430
YMR263W	chr13	+	794917	795523	794917	795523	1	794917,	795523,	P38429
YMR264W	chr13	+	795803	796415	795803	796415	1	795803,	796415,	P38428
YMR265C	chr13	-	796538	797924	796538	797924	1	796538,	797924,	Q03508
YMR266W	chr13	+	798516	801378	798516	801378	1	798516,	801378,	Q03516
YMR267W	chr13	+	801770	802703	801770	802703	1	801770,	802703,	P28239
YMR268C	chr13	-	802886	804221	802886	804221	1	802886,	804221,	P49960
YMR269W	chr13	+	804662	805091	804662	805091	1	804662,	805091,	Q03525
YMR270C	chr13	-	805325	806423	805325	806423	1	805325,	806423,	P53437
YMR271C	chr13	-	806864	807548	806864	807548	1	806864,	807548,	P30402
YMR272C	chr13	-	809622	810777	809622	810777	1	809622,	810777,	Q03529
YMR272W-B	chr13	+	811088	811196	811088	811196	1	811088,	811196,	n/a
YMR273C	chr13	-	811232	813980	811232	813980	1	811232,	813980,	P50111
YMR274C	chr13	-	814363	815311	814363	815311	1	814363,	815311,	Q03530
YMR275C	chr13	-	815650	818581	815650	818581	1	815650,	818581,	P48524
YMR276W	chr13	+	818826	819948	818826	819948	1	818826,	819948,	P48510
YMR277W	chr13	+	820255	822454	820255	822454	1	820255,	822454,	Q03254
YMR278W	chr13	+	822762	824631	822762	824631	1	822762,	824631,	Q03262
YMR279C	chr13	-	824728	826351	824728	826351	1	824728,	826351,	Q03263
YMR280C	chr13	-	827027	831329	827027	831329	1	827027,	831329,	P39113
YMR281W	chr13	+	832338	833253	832338	833253	1	832338,	833253,	P23797
YMR282C	chr13	-	833355	835098	833355	835098	1	833355,	835098,	P22136
YMR283C	chr13	-	835325	836867	835325	836867	1	835325,	836867,	P23796
YMR284W	chr13	+	838186	839995	838186	839995	1	838186,	839995,	P32807
YMR285C	chr13	-	840143	841691	840143	841691	1	840143,	841691,	Q03264
YMR286W	chr13	+	841941	842202	841941	842202	1	841941,	842202,	P20084
YMR287C	chr13	-	842435	845345	842435	845345	1	842435,	845345,	P39112
YMR288W	chr13	+	845570	848486	845570	848486	1	845570,	848486,	P49955
YMR289W	chr13	+	848684	849809	848684	849809	1	848684,	849809,	Q03266
YMR290C	chr13	-	850073	851591	850073	851591	1	850073,	851591,	Q03532
YMR291W	chr13	+	852629	854390	852629	854390	1	852629,	854390,	Q03533
YMR292W	chr13	+	854794	855293	854794	855293	2	854794,854898,	854816,855293,	Q03554
YMR293C	chr13	-	855398	856793	855398	856793	1	855398,	856793,	Q03557
YMR294W	chr13	+	856965	858087	856965	858087	1	856965,	858087,	P36224
YMR295C	chr13	-	858296	858890	858296	858890	1	858296,	858890,	Q03559
YMR296C	chr13	-	859214	860891	859214	860891	1	859214,	860891,	P25045
YMR297W	chr13	+	861921	863520	861921	863520	1	861921,	863520,	P00729
YMR298W	chr13	+	863818	864271	863818	864271	1	863818,	864271,	Q03579
YMR299C	chr13	-	864411	865350	864411	865350	1	864411,	865350,	Q04949
YMR300C	chr13	-	865558	867091	865558	867091	1	865558,	867091,	P04046
YMR301C	chr13	-	867554	869627	867554	869627	1	867554,	869627,	P40416
YMR302C	chr13	-	870072	872625	870072	872625	1	870072,	872625,	P32843
YMR303C	chr13	-	873290	874337	873290	874337	1	873290,	874337,	P00331
YMR304W	chr13	+	874986	878679	874986	878679	1	874986,	878679,	P50101
YMR305C	chr13	-	879062	880232	879062	880232	1	879062,	880232,	Q04951
YMR306W	chr13	+	881158	886516	881158	886516	1	881158,	886516,	Q04952
YMR307W	chr13	+	887002	888682	887002	888682	1	887002,	888682,	P22146
YMR308C	chr13	-	888951	892221	888951	892221	1	888951,	892221,	P32337
YMR309C	chr13	-	892987	895426	892987	895426	1	892987,	895426,	P32497
YMR310C	chr13	-	895715	896669	895715	896669	1	895715,	896669,	Q04867
YMR311C	chr13	-	896913	897603	896913	897603	1	896913,	897603,	P41818
YMR312W	chr13	+	898404	899226	898404	899226	1	898404,	899226,	Q04868
YMR313C	chr13	-	899378	901307	899378	901307	1	899378,	901307,	P40308
YMR314W	chr13	+	901708	902413	901708	902413	1	901708,	902413,	P40302
YMR315W	chr13	+	902799	903849	902799	903849	1	902799,	903849,	Q04869
YMR315W-A	chr13	+	904285	904393	904285	904393	1	904285,	904393,	n/a
YMR316W	chr13	+	904823	905834	904823	905834	1	904823,	905834,	P54005
YMR317W	chr13	+	907362	910785	907362	910785	1	907362,	910785,	Q04893
YMR318C	chr13	-	911059	912142	911059	912142	1	911059,	912142,	Q04894
YMR319C	chr13	-	912878	914537	912878	914537	1	912878,	914537,	P40988
YMR321C	chr13	-	917577	917895	917577	917895	1	917577,	917895,	Q04898
YMR322C	chr13	-	918364	919078	918364	919078	1	918364,	919078,	Q04902
YMR323W	chr13	+	920086	921400	920086	921400	1	920086,	921400,	P42222
YMR325W	chr13	+	922639	923014	922639	923014	1	922639,	923014,	P42221
YNL339C	chr14	-	370	6098	370	6098	2	370,6079,	5931,6098,	P53819
YNL336W	chr14	+	8329	9475	8329	9475	1	8329,	9475,	P53822
YNL335W	chr14	+	11451	12129	11451	12129	1	11451,	12129,	n/a
YNL334C	chr14	-	12207	12876	12207	12876	1	12207,	12876,	P53823
YNL333W	chr14	+	13266	14163	13266	14163	1	13266,	14163,	P53824
YNL332W	chr14	+	14831	15854	14831	15854	1	14831,	15854,	P42883
YNL331C	chr14	-	16117	17248	16117	17248	1	16117,	17248,	P42884
YNL330C	chr14	-	18000	19302	18000	19302	1	18000,	19302,	P32561
YNL329C	chr14	-	19540	22633	19540	22633	1	19540,	22633,	P33760
YNL328C	chr14	-	22833	23274	22833	23274	1	22833,	23274,	P42834
YNL327W	chr14	+	24046	27172	24046	27172	1	24046,	27172,	P42835
YNL326C	chr14	-	27335	28346	27335	28346	1	27335,	28346,	P42836
YNL325C	chr14	-	28737	31377	28737	31377	1	28737,	31377,	P42837
YNL323W	chr14	+	31942	33187	31942	33187	1	31942,	33187,	P42838
YNL322C	chr14	-	33292	34234	33292	34234	1	33292,	34234,	P17260
YNL321W	chr14	+	34694	37421	34694	37421	1	34694,	37421,	P42839
YNL320W	chr14	+	37698	38553	37698	38553	1	37698,	38553,	P42840
YNL318C	chr14	-	38705	40328	38705	40328	1	38705,	40328,	P42833
YNL317W	chr14	+	40617	42015	40617	42015	1	40617,	42015,	P42841
YNL316C	chr14	-	42069	43074	42069	43074	1	42069,	43074,	P32452
YNL315C	chr14	-	43322	44279	43322	44279	1	43322,	44279,	P32453
YNL314W	chr14	+	44445	45213	44445	45213	1	44445,	45213,	P21705
YNL313C	chr14	-	45306	48021	45306	48021	1	45306,	48021,	P42842
YNL312W	chr14	+	48285	49215	48285	49215	2	48285,48400,	48292,49215,	P26754
YNL311C	chr14	-	49395	51687	49395	51687	1	49395,	51687,	P42843
YNL310C	chr14	-	51905	52523	51905	52523	1	51905,	52523,	P42844
YNL309W	chr14	+	52660	53923	52660	53923	1	52660,	53923,	P42845
YNL308C	chr14	-	54120	55896	54120	55896	1	54120,	55896,	P42846
YNL307C	chr14	-	56445	57573	56445	57573	1	56445,	57573,	P21965
YNL306W	chr14	+	58154	58808	58154	58808	1	58154,	58808,	P42847
YNL305C	chr14	-	58897	59791	58897	59791	1	58897,	59791,	P48558
YNL304W	chr14	+	60481	61549	60481	61549	1	60481,	61549,	P48559
YNL302C	chr14	-	61956	62942	61956	62942	2	61956,62922,	62371,62942,	P07281
YNL301C	chr14	-	63568	64561	63568	64561	2	63568,64449,	64017,64561,	P07279
YNL300W	chr14	+	65742	66051	65742	66051	1	65742,	66051,	P48560
YNL299W	chr14	+	66515	68393	66515	68393	1	66515,	68393,	P48561
YNL298W	chr14	+	68912	71441	68912	71441	1	68912,	71441,	P48562
YNL297C	chr14	-	71670	76581	71670	76581	1	71670,	76581,	P48563
YNL295W	chr14	+	76943	78518	76943	78518	1	76943,	78518,	P48564
YNL294C	chr14	-	78656	80258	78656	80258	1	78656,	80258,	P48565
YNL293W	chr14	+	80637	82539	80637	82539	1	80637,	82539,	P48566
YNL292W	chr14	+	82803	84015	82803	84015	1	82803,	84015,	P48567
YNL291C	chr14	-	84166	85813	84166	85813	1	84166,	85813,	P41821
YNL290W	chr14	+	86215	87238	86215	87238	1	86215,	87238,	P38629
YNL289W	chr14	+	87894	88734	87894	88734	1	87894,	88734,	P24867
YNL288W	chr14	+	90300	91422	90300	91422	1	90300,	91422,	P53829
YNL287W	chr14	+	91991	94799	91991	94799	1	91991,	94799,	P32074
YNL286W	chr14	+	95220	96078	95220	96078	1	95220,	96078,	P53830
YNL284C	chr14	-	103131	104100	103131	104100	1	103131,	104100,	P36520
YNL283C	chr14	-	105181	106693	105181	106693	1	105181,	106693,	P53832
YNL282W	chr14	+	107684	108272	107684	108272	1	107684,	108272,	P53833
YNL281W	chr14	+	108464	108926	108464	108926	1	108464,	108926,	P53834
YNL280C	chr14	-	109092	110409	109092	110409	1	109092,	110409,	P32462
YNL279W	chr14	+	110914	112900	110914	112900	1	110914,	112900,	P53835
YNL278W	chr14	+	113268	116451	113268	116451	1	113268,	116451,	P53836
YNL277W-A	chr14	+	116676	116865	116676	116865	1	116676,	116865,	n/a
YNL277W	chr14	+	117346	118807	117346	118807	1	117346,	118807,	P08465
YNL275W	chr14	+	119265	120996	119265	120996	1	119265,	120996,	P53838
YNL274C	chr14	-	121115	122168	121115	122168	1	121115,	122168,	P53839
YNL273W	chr14	+	122880	126597	122880	126597	1	122880,	126597,	P53840
YNL272C	chr14	-	126802	129082	126802	129082	1	126802,	129082,	P17065
YNL271C	chr14	-	129520	135382	129520	135382	1	129520,	135382,	P41832
YNL270C	chr14	-	135938	137660	135938	137660	1	135938,	137660,	P38971
YNL269W	chr14	+	137697	138093	137697	138093	1	137697,	138093,	P53841
YNL268W	chr14	+	138548	140384	138548	140384	1	138548,	140384,	P32487
YNL267W	chr14	+	140876	144077	140876	144077	1	140876,	144077,	P39104
YNL265C	chr14	-	144278	145280	144278	145280	2	144278,145253,	145148,145280,	P53843
YNL264C	chr14	-	145561	146614	145561	146614	1	145561,	146614,	P53844
YNL263C	chr14	-	146894	147839	146894	147839	1	146894,	147839,	P53845
YNL262W	chr14	+	148210	154879	148210	154879	1	148210,	154879,	P21951
YNL261W	chr14	+	155098	156538	155098	156538	1	155098,	156538,	P50874
YNL260C	chr14	-	156857	157454	156857	157454	1	156857,	157454,	P53846
YNL259C	chr14	-	157642	157864	157642	157864	1	157642,	157864,	P38636
YNL258C	chr14	-	158107	160372	158107	160372	1	158107,	160372,	P53847
YNL257C	chr14	-	160629	164319	160629	164319	1	160629,	164319,	P38717
YNL256W	chr14	+	164621	167096	164621	167096	1	164621,	167096,	P53848
YNL255C	chr14	-	167327	167789	167327	167789	1	167327,	167789,	P53849
YNL254C	chr14	-	168041	169247	168041	169247	1	168041,	169247,	P53850
YNL253W	chr14	+	170016	171285	170016	171285	1	170016,	171285,	P53851
YNL252C	chr14	-	171439	172285	171439	172285	1	171439,	172285,	P36528
YNL251C	chr14	-	172586	174314	172586	174314	1	172586,	174314,	P53617
YNL250W	chr14	+	175408	179347	175408	179347	1	175408,	179347,	P12753
YNL249C	chr14	-	179392	181021	179392	181021	1	179392,	181021,	P53583
YNL248C	chr14	-	181359	182607	181359	182607	1	181359,	182607,	Q01080
YNL247W	chr14	+	182873	185177	182873	185177	1	182873,	185177,	P53852
YNL246W	chr14	+	185458	186348	185458	186348	2	185458,185585,	185490,186348,	P53853
YNL245C	chr14	-	186344	186884	186344	186884	1	186344,	186884,	P53854
YNL244C	chr14	-	187168	187495	187168	187495	1	187168,	187495,	P32911
YNL243W	chr14	+	188049	190956	188049	190956	1	188049,	190956,	P33338
YNL242W	chr14	+	191322	196101	191322	196101	1	191322,	196101,	P53855
YNL241C	chr14	-	196424	197942	196424	197942	1	196424,	197942,	P11412
YNL240C	chr14	-	198500	199976	198500	199976	1	198500,	199976,	P23503
YNL239W	chr14	+	200567	201932	200567	201932	1	200567,	201932,	Q01532
YNL238W	chr14	+	202426	204871	202426	204871	1	202426,	204871,	P13134
YNL237W	chr14	+	205186	206566	205186	206566	1	205186,	206566,	P53584
YNL236W	chr14	+	206928	209853	206928	209853	1	206928,	209853,	P32259
YNL234W	chr14	+	210231	211512	210231	211512	1	210231,	211512,	P53857
YNL233W	chr14	+	211920	214599	211920	214599	1	211920,	214599,	P53858
YNL232W	chr14	+	214921	215800	214921	215800	1	214921,	215800,	P53859
YNL231C	chr14	-	215985	217041	215985	217041	1	215985,	217041,	P53860
YNL230C	chr14	-	217521	218661	217521	218661	1	217521,	218661,	P53861
YNL229C	chr14	-	219135	220200	219135	220200	1	219135,	220200,	P23202
YNL227C	chr14	-	220657	222430	220657	222430	1	220657,	222430,	P53863
YNL225C	chr14	-	222722	224468	222722	224468	1	222722,	224468,	P53865
YNL224C	chr14	-	224794	227098	224794	227098	1	224794,	227098,	P53866
YNL223W	chr14	+	227368	228853	227368	228853	1	227368,	228853,	P53867
YNL222W	chr14	+	229092	229713	229092	229713	1	229092,	229713,	P53538
YNL221C	chr14	-	231066	233694	231066	233694	1	231066,	233694,	P41812
YNL220W	chr14	+	234411	235713	234411	235713	1	234411,	235713,	P80210
YNL219C	chr14	-	235994	237662	235994	237662	1	235994,	237662,	P53868
YNL218W	chr14	+	238236	240000	238236	240000	1	238236,	240000,	P40151
YNL217W	chr14	+	240329	241310	240329	241310	1	240329,	241310,	P40152
YNL216W	chr14	+	241687	244171	241687	244171	1	241687,	244171,	P11938
YNL215W	chr14	+	244466	245429	244466	245429	1	244466,	245429,	P40154
YNL214W	chr14	+	245615	246215	245615	246215	1	245615,	246215,	P40155
YNL213C	chr14	-	246458	247103	246458	247103	1	246458,	247103,	P40156
YNL212W	chr14	+	247459	249808	247459	249808	1	247459,	249808,	P40157
YNL211C	chr14	-	250053	250314	250053	250314	1	250053,	250314,	P53869
YNL210W	chr14	+	250929	251742	250929	251742	1	250929,	251742,	P16523
YNL209W	chr14	+	252057	253899	252057	253899	1	252057,	253899,	P40150
YNL208W	chr14	+	254416	255031	254416	255031	1	254416,	255031,	P40159
YNL207W	chr14	+	255349	256627	255349	256627	1	255349,	256627,	P40160
YNL206C	chr14	-	256784	258152	256784	258152	1	256784,	258152,	P40161
YNL204C	chr14	-	258371	259274	258371	259274	1	258371,	259274,	P32572
YNL202W	chr14	+	259565	260453	259565	260453	1	259565,	260453,	P32573
YNL201C	chr14	-	260623	263200	260623	263200	1	260623,	263200,	P40164
YNL200C	chr14	-	263709	264450	263709	264450	1	263709,	264450,	P40165
YNL199C	chr14	-	264922	266527	264922	266527	1	264922,	266527,	Q01722
YNL197C	chr14	-	267604	269590	267604	269590	1	267604,	269590,	P34761
YNL196C	chr14	-	270271	271168	270271	271168	1	270271,	271168,	P40167
YNL195C	chr14	-	271572	272304	271572	272304	1	271572,	272304,	P40168
YNL194C	chr14	-	272705	273611	272705	273611	1	272705,	273611,	P40169
YNL193W	chr14	+	274363	276040	274363	276040	1	274363,	276040,	P53870
YNL192W	chr14	+	276497	279893	276497	279893	1	276497,	279893,	P08004
YNL191W	chr14	+	280427	281501	280427	281501	1	280427,	281501,	P53871
YNL190W	chr14	+	282390	283005	282390	283005	1	282390,	283005,	P53872
YNL189W	chr14	+	284255	285884	284255	285884	1	284255,	285884,	Q02821
YNL188W	chr14	+	286303	287605	286303	287605	1	286303,	287605,	P11927
YNL187W	chr14	+	287990	289064	287990	289064	1	287990,	289064,	P53873
YNL186W	chr14	+	289494	291873	289494	291873	1	289494,	291873,	P53874
YNL185C	chr14	-	292189	292666	292189	292666	1	292189,	292666,	P53875
YNL183C	chr14	-	293133	295506	293133	295506	1	293133,	295506,	P22211
YNL182C	chr14	-	295956	297624	295956	297624	1	295956,	297624,	P53877
YNL181W	chr14	+	298331	299555	298331	299555	1	298331,	299555,	P53878
YNL180C	chr14	-	299650	300646	299650	300646	1	299650,	300646,	P53879
YNL178W	chr14	+	302676	303399	302676	303399	1	302676,	303399,	P05750
YNL177C	chr14	-	303682	304612	303682	304612	1	303682,	304612,	P53881
YNL176C	chr14	-	305066	306977	305066	306977	1	305066,	306977,	P53882
YNL175C	chr14	-	307397	308609	307397	308609	1	307397,	308609,	P53883
YNL173C	chr14	-	308953	310054	308953	310054	1	308953,	310054,	P53885
YNL172W	chr14	+	310632	315879	310632	315879	1	310632,	315879,	P53886
YNL169C	chr14	-	316165	317668	316165	317668	1	316165,	317668,	P39006
YNL168C	chr14	-	318026	318806	318026	318806	1	318026,	318806,	P53889
YNL167C	chr14	-	319412	321356	319412	321356	1	319412,	321356,	Q02100
YNL166C	chr14	-	322215	323562	322215	323562	1	322215,	323562,	P53890
YNL165W	chr14	+	323828	325049	323828	325049	1	323828,	325049,	P53891
YNL164C	chr14	-	325261	326317	325261	326317	1	325261,	326317,	P53892
YNL163C	chr14	-	326737	330070	326737	330070	1	326737,	330070,	P53893
YNL162W-A	chr14	+	330325	330544	330325	330544	1	330325,	330544,	n/a
YNL162W	chr14	+	331318	332151	331318	332151	2	331318,331834,	331322,332151,	n/a
YNL161W	chr14	+	332593	334864	332593	334864	1	332593,	334864,	P53894
YNL160W	chr14	+	336541	337606	336541	337606	1	336541,	337606,	P38616
YNL159C	chr14	-	338474	339344	338474	339344	1	338474,	339344,	P53895
YNL158W	chr14	+	339608	340205	339608	340205	1	339608,	340205,	P53896
YNL157W	chr14	+	340348	340855	340348	340855	1	340348,	340855,	P53897
YNL156C	chr14	-	341065	341965	341065	341965	1	341065,	341965,	P53898
YNL155W	chr14	+	342512	343337	342512	343337	1	342512,	343337,	P53899
YNL154C	chr14	-	343632	345273	343632	345273	1	343632,	345273,	P23292
YNL153C	chr14	-	345665	346055	345665	346055	1	345665,	346055,	P53900
YNL152W	chr14	+	346309	347539	346309	347539	1	346309,	347539,	P53901
YNL151C	chr14	-	347762	348518	347762	348518	1	347762,	348518,	P17890
YNL149C	chr14	-	349363	349753	349363	349753	1	349363,	349753,	P53903
YNL148C	chr14	-	349903	350668	349903	350668	1	349903,	350668,	P53904
YNL147W	chr14	+	350936	351380	350936	351380	2	350936,351074,	350954,351380,	P53905
YNL146C-A	chr14	-	351382	351577	351382	351577	1	351382,	351577,	n/a
YNL146W	chr14	+	351711	352014	351711	352014	1	351711,	352014,	P53906
YNL145W	chr14	+	352410	352527	352410	352527	1	352410,	352527,	P34166
YNL144C	chr14	-	352816	355039	352816	355039	1	352816,	355039,	P53907
YNL142W	chr14	+	357449	358949	357449	358949	1	357449,	358949,	P41948
YNL141W	chr14	+	359592	360636	359592	360636	1	359592,	360636,	P53909
YNL139C	chr14	-	360920	365714	360920	365714	1	360920,	365714,	P53552
YNL138W-A	chr14	+	366029	366409	366029	366409	2	366029,366154,	366032,366409,	n/a
YNL138W	chr14	+	366737	368318	366737	368318	1	366737,	368318,	P17555
YNL137C	chr14	-	368591	370052	368591	370052	1	368591,	370052,	P27929
YNL136W	chr14	+	370364	371642	370364	371642	1	370364,	371642,	P53911
YNL135C	chr14	-	371878	372223	371878	372223	1	371878,	372223,	P20081
YNL134C	chr14	-	372447	373578	372447	373578	1	372447,	373578,	P53912
YNL133C	chr14	-	374167	374689	374167	374689	1	374167,	374689,	P53913
YNL132W	chr14	+	375317	378488	375317	378488	1	375317,	378488,	P53914
YNL131W	chr14	+	378763	379222	378763	379222	1	378763,	379222,	P49334
YNL130C	chr14	-	379554	381156	379554	381156	2	379554,381127,	380686,381156,	P17898
YNL130C-A	chr14	-	381241	381388	381241	381388	1	381241,	381388,	n/a
YNL129W	chr14	+	381476	382199	381476	382199	1	381476,	382199,	P53915
YNL128W	chr14	+	382355	383660	382355	383660	1	382355,	383660,	P53916
YNL127W	chr14	+	383983	386845	383983	386845	1	383983,	386845,	P53917
YNL126W	chr14	+	387223	389764	387223	389764	1	387223,	389764,	P53540
YNL125C	chr14	-	390142	392164	390142	392164	1	390142,	392164,	P53918
YNL124W	chr14	+	392888	394367	392888	394367	1	392888,	394367,	P53919
YNL123W	chr14	+	394681	397675	394681	397675	1	394681,	397675,	P53920
YNL122C	chr14	-	398019	398367	398019	398367	1	398019,	398367,	P53921
YNL121C	chr14	-	398680	400534	398680	400534	1	398680,	400534,	P07213
YNL119W	chr14	+	401036	402518	401036	402518	1	401036,	402518,	P53923
YNL118C	chr14	-	402648	405561	402648	405561	1	402648,	405561,	P53550
YNL117W	chr14	+	406354	408019	406354	408019	1	406354,	408019,	P30952
YNL116W	chr14	+	408337	409906	408337	409906	1	408337,	409906,	P53924
YNL115C	chr14	-	410115	412050	410115	412050	1	410115,	412050,	P53925
YNL113W	chr14	+	412767	413196	412767	413196	1	412767,	413196,	P28000
YNL112W	chr14	+	413635	416278	413635	416278	2	413635,415910,	414908,416278,	P24783
YNL111C	chr14	-	416936	417299	416936	417299	1	416936,	417299,	P40312
YNL110C	chr14	-	417822	418485	417822	418485	1	417822,	418485,	P53927
YNL108C	chr14	-	419010	419823	419010	419823	1	419010,	419823,	P53929
YNL107W	chr14	+	420094	420775	420094	420775	1	420094,	420775,	P53930
YNL106C	chr14	-	420940	424492	420940	424492	1	420940,	424492,	P50942
YNL104C	chr14	-	424891	426751	424891	426751	1	424891,	426751,	P06208
YNL103W	chr14	+	427731	429750	427731	429750	1	427731,	429750,	P32389
YNL102W	chr14	+	430083	434490	430083	434490	1	430083,	434490,	P13382
YNL101W	chr14	+	434995	437137	434995	437137	1	434995,	437137,	P50944
YNL100W	chr14	+	437609	438314	437609	438314	1	437609,	438314,	P50945
YNL099C	chr14	-	438563	439280	438563	439280	1	438563,	439280,	P50946
YNL098C	chr14	-	439598	440567	439598	440567	1	439598,	440567,	P01120
YNL097C-A	chr14	-	440793	440916	440793	440916	1	440793,	440916,	n/a
YNL097C	chr14	-	441362	442355	441362	442355	1	441362,	442355,	P50947
YNL096C	chr14	-	443394	444312	443394	444312	2	443394,444168,	443823,444312,	P48164
YNL095C	chr14	-	444908	446837	444908	446837	1	444908,	446837,	P53932
YNL094W	chr14	+	447607	449371	447607	449371	1	447607,	449371,	P53933
YNL093W	chr14	+	449864	450527	449864	450527	1	449864,	450527,	P36019
YNL092W	chr14	+	450867	452070	450867	452070	1	450867,	452070,	P53934
YNL091W	chr14	+	452404	456127	452404	456127	1	452404,	456127,	P53935
YNL090W	chr14	+	456561	457140	456561	457140	1	456561,	457140,	P06781
YNL088W	chr14	+	457700	461987	457700	461987	1	457700,	461987,	P06786
YNL087W	chr14	+	462407	465944	462407	465944	1	462407,	465944,	P48231
YNL086W	chr14	+	466330	466639	466330	466639	1	466330,	466639,	P48232
YNL085W	chr14	+	467127	469620	467127	469620	1	467127,	469620,	P40850
YNL084C	chr14	-	470049	471099	470049	471099	1	470049,	471099,	P39013
YNL083W	chr14	+	471373	472858	471373	472858	1	471373,	472858,	P48233
YNL082W	chr14	+	473294	476009	473294	476009	1	473294,	476009,	P14242
YNL081C	chr14	-	476184	476616	476184	476616	1	476184,	476616,	P53937
YNL080C	chr14	-	476928	478029	476928	478029	1	476928,	478029,	P53938
YNL079C	chr14	-	478562	479162	478562	479162	1	478562,	479162,	P17536
YNL078W	chr14	+	479764	480988	479764	480988	1	479764,	480988,	P53939
YNL077W	chr14	+	481387	482974	481387	482974	1	481387,	482974,	P53940
YNL076W	chr14	+	483552	485307	483552	485307	1	483552,	485307,	P34072
YNL075W	chr14	+	485603	486476	485603	486476	1	485603,	486476,	P53941
YNL074C	chr14	-	486762	488121	486762	488121	1	486762,	488121,	P32047
YNL073W	chr14	+	488382	490113	488382	490113	1	488382,	490113,	P32048
YNL072W	chr14	+	490313	491237	490313	491237	1	490313,	491237,	P53942
YNL071W	chr14	+	491519	492968	491519	492968	1	491519,	492968,	P12695
YNL070W	chr14	+	493362	493545	493362	493545	1	493362,	493545,	P53507
YNL069C	chr14	-	493952	494998	493952	494998	2	493952,494970,	494521,494998,	P26785
YNL068C	chr14	-	495697	498286	495697	498286	1	495697,	498286,	P41813
YNL067W-B	chr14	+	499413	499554	499413	499554	1	499413,	499554,	n/a
YNL067W	chr14	+	499677	500253	499677	500253	1	499677,	500253,	P51401
YNL066W	chr14	+	501511	502774	501511	502774	1	501511,	502774,	P53616
YNL065W	chr14	+	503720	505481	503720	505481	1	503720,	505481,	P53943
YNL064C	chr14	-	505863	507093	505863	507093	1	505863,	507093,	P25491
YNL063W	chr14	+	507753	508698	507753	508698	1	507753,	508698,	P53944
YNL062C	chr14	-	508771	510208	508771	510208	1	508771,	510208,	P41814
YNL061W	chr14	+	510535	512392	510535	512392	1	510535,	512392,	P40991
YNL059C	chr14	-	512663	514931	512663	514931	1	512663,	514931,	P53946
YNL058C	chr14	-	515758	516709	515758	516709	1	515758,	516709,	P53947
YNL056W	chr14	+	517244	517838	517244	517838	1	517244,	517838,	P53949
YNL055C	chr14	-	517989	518841	517989	518841	1	517989,	518841,	P04840
YNL054W	chr14	+	526081	529579	526081	529579	1	526081,	529579,	P53950
YNL053W	chr14	+	529937	531407	529937	531407	1	529937,	531407,	P38590
YNL052W	chr14	+	531720	532182	531720	532182	1	531720,	532182,	P00424
YNL051W	chr14	+	532654	533866	532654	533866	1	532654,	533866,	P53951
YNL050C	chr14	-	534074	534978	534074	534978	2	534074,534961,	534870,534978,	P53952
YNL049C	chr14	-	535276	537907	535276	537907	1	535276,	537907,	P53953
YNL048W	chr14	+	538168	539815	538168	539815	1	538168,	539815,	P53954
YNL047C	chr14	-	539906	541877	539906	541877	1	539906,	541877,	P53955
YNL046W	chr14	+	542299	542818	542299	542818	1	542299,	542818,	P53956
YNL045W	chr14	+	542958	544974	542958	544974	1	542958,	544974,	Q10740
YNL044W	chr14	+	545263	545873	545263	545873	2	545263,545366,	545287,545873,	P53633
YNL042W-B	chr14	+	547108	547366	547108	547366	1	547108,	547366,	n/a
YNL042W	chr14	+	548095	549286	548095	549286	1	548095,	549286,	P53958
YNL041C	chr14	-	549463	551983	549463	551983	1	549463,	551983,	P53959
YNL040W	chr14	+	553375	554746	553375	554746	1	553375,	554746,	P53960
YNL039W	chr14	+	555043	556828	555043	556828	1	555043,	556828,	P46678
YNL038W	chr14	+	557015	557779	557015	557779	2	557015,557680,	557606,557779,	P53961
YNL037C	chr14	-	557915	558998	557915	558998	1	557915,	558998,	P28834
YNL036W	chr14	+	559809	560475	559809	560475	1	559809,	560475,	P53615
YNL035C	chr14	-	568517	569687	568517	569687	1	568517,	569687,	P53962
YNL034W	chr14	+	570472	572311	570472	572311	1	570472,	572311,	P53963
YNL033W	chr14	+	572994	573849	572994	573849	1	572994,	573849,	P53964
YNL032W	chr14	+	574501	575347	574501	575347	1	574501,	575347,	P53965
YNL031C	chr14	-	575635	576046	575635	576046	1	575635,	576046,	n/a
YNL030W	chr14	+	576722	577034	576722	577034	1	576722,	577034,	n/a
[truncated: 3,769 more rows]
