# Supplementary material for: Automated Querying of Genome Databases
Source: PLoS Comput Biol. 2007 Jan 26;3(1):e1. doi: 10.1371/journal.pcbi.0030001 (PMC1782033; doi:10.1371/journal.pcbi.0030001)
Supplement: Dataset S2 — Code for the example described in the article text. (445 KB TAR) [file pcbi.0030001.sd002.tar › gbdExample-0.1/demoData/yeast2intron.bed]

chr3	293827	294314	YCR097W	0	+	293827	294314	0	3	105,246,30,	0,159,457,
chr4	1319374	1319829	YDR424C	0	-	1319374	1319829	0	3	231,23,25,	0,311,430,
chr5	307648	308119	YER074W-A	0	+	307648	308119	0	3	95,111,58,	0,194,413,
chr7	364335	365997	YGL076C	0	-	364335	365997	0	3	630,94,11,	0,1098,1651,
chr7	497134	498036	YGR001C	0	-	497134	498036	0	3	233,479,35,	0,326,867,
chrM	13817	21935	Q0065	0	+	13817	21935	0	3	169,38,1428,	0,5136,6690,
chrM	13817	23167	Q0070	0	+	13817	23167	0	5	169,36,38,477,1173,	0,2617,5136,6690,8177,
chrM	13817	26701	Q0045	0	+	13817	26701	0	8	169,36,38,477,252,135,25,473,	0,2617,5136,6690,8177,9794,11500,12411,
chrM	36539	40265	Q0115	0	+	36539	40265	0	3	415,14,1125,	0,1183,2601,
chrM	36539	42251	Q0120	0	+	36539	42251	0	4	415,14,77,1411,	0,1183,2601,4301,
chrM	36539	43647	Q0105	0	+	36539	43647	0	6	415,14,77,250,51,351,	0,1183,2601,4301,5968,6757,
chrM	74494	75984	Q0255	0	+	74494	75984	0	3	1128,210,81,	0,1168,1409,
chr12	765265	766358	YLR316C	0	-	765265	766358	0	3	808,52,109,	0,864,984,
chr16	173150	174701	YPL198W	0	+	173150	174701	0	3	11,94,630,	0,420,921,
