# Supplementary material for: Automated Querying of Genome Databases
Source: PLoS Comput Biol. 2007 Jan 26;3(1):e1. doi: 10.1371/journal.pcbi.0030001 (PMC1782033; doi:10.1371/journal.pcbi.0030001)
Supplement: Dataset S2 — Code for the example described in the article text. (445 KB TAR) [file pcbi.0030001.sd002.tar › gbdExample-0.1/inc/common.mk]

CC=gcc
COPT=-g
CFLAGS=
HG_DEFS=-D_FILE_OFFSET_BITS=64 -D_LARGEFILE_SOURCE -D_GNU_SOURCE -DMACHTYPE_$(MACHTYPE)
HG_WARN=-Wformat -Wimplicit -Wreturn-type
KENTDIR = ../kent/src
#KENTDIR = ../../kent/src
HG_INC=-I$(KENTDIR)/inc -I$(KENTDIR)/hg/inc -I$(KENTDIR)/hg/hgTracks -I../inc -I$(MYSQLINC)
HG_WARN_ERR = -DJK_WARN -Wall -Werror


%.o: %.c 
	${CC} ${COPT} ${CFLAGS} ${HG_DEFS} ${HG_WARN} ${HG_INC} -c $*.c

 
