# Supplementary material for: Automated Querying of Genome Databases
Source: PLoS Comput Biol. 2007 Jan 26;3(1):e1. doi: 10.1371/journal.pcbi.0030001 (PMC1782033; doi:10.1371/journal.pcbi.0030001)
Supplement: Dataset S2 — Code for the example described in the article text. (445 KB TAR) [file pcbi.0030001.sd002.tar › gbdExample-0.1/kent/src/hg/inc/genbank.h]

/* genbank.h - Various functions for dealing with genbank data */
#ifndef GENBANK_H
#define GENBANK_H

/* buffer size for a genbank or refseq accession, with version */
#define GENBANK_ACC_BUFSZ 24

struct genbankCds
/* structure return information about parsed CDS */
{
    int start;                    /* start, in [0..n) coords */
    int end;                      /* end, in [0..n) coords */
    boolean startComplete;        /* is start complete? */ 
    boolean endComplete;          /* is end complete? */ 
    boolean complement;           /* is on reverse strand */
};

boolean genbankCdsParse(char *cdsStr, struct genbankCds* cds);
/* Parse a genbank CDS, returning TRUE if it can be successfuly parsed, FALSE
 * if there are problems.  If a join() is specified, the first and last
 * coordinates are used for the CDS.  Incomplete CDS specifications will still
 * return the start or end.  start/end are set to 0 on error. */

boolean genbankParseCds(char *cdsStr, unsigned *cdsStart, unsigned *cdsEnd);
/* Compatiblity function, genbankCdsParse is prefered. Parse a genbank CDS,
 * returning TRUE if it can be successfuly parsed, FALSE if there are
 * problems.  If a join() is specified, the first and last coordinates are
 * used for the CDS.  Incomplete CDS specifications will still return the
 * start or end.  cdsStart and cdsEnd are set to -1 on error.
 */

boolean genbankIsRefSeqAcc(char *acc);
/* determine if a accession appears to be from RefSeq */

char* genbankDropVer(char *outAcc, char *inAcc);
/* strip the version from a genbank id.  Input and output
 * strings maybe the same. acc length is checked against
 * GENBANK_ACC_BUFSZ. */

#endif
