# Supplementary material for: Automated Querying of Genome Databases
Source: PLoS Comput Biol. 2007 Jan 26;3(1):e1. doi: 10.1371/journal.pcbi.0030001 (PMC1782033; doi:10.1371/journal.pcbi.0030001)
Supplement: Dataset S2 — Code for the example described in the article text. (445 KB TAR) [file pcbi.0030001.sd002.tar › gbdExample-0.1/kent/src/hg/inc/genePred.h]

/* genePred.h was originally generated by the autoSql program, which also 
 * generated genePred.c and genePred.sql.  This header links the database and the RAM 
 * representation of objects. */

#ifndef GENEPRED_H
#define GENEPRED_H

struct gff;
struct gffFile;
struct gffGroup;
struct psl;
struct genbankCds;

enum cdsStatus
/* value to indicate status of CDS annotation at either start or end */
{
    cdsNone,        /* "none" - No CDS (non-coding)  */
    cdsUnknown,     /* "unk" - CDS is unknown (coding, but not known)  */
    cdsIncomplete,  /* "incmpl" - CDS is not complete at this end  */
    cdsComplete,    /* "cmpl" - CDS is complete at this end  */
};

enum genePredCreateOpts
/* bit set of options for genePredGetCreateSql */
{
    genePredBasicSql = 0x00, /* used if nothing special */
    genePredWithBin = 0x01   /* create bin column */
};


enum genePredFields
/* Bit set to indicate which optional fields are used.
 * N.B. value order must match order in genePred */
{
    genePredNoOptFld      = 0x00,  /* use for no opt fields */
    genePredIdFld         = 0x01,  /* id field */
    genePredName2Fld      = 0x02,  /* name2 field */
    genePredCdsStatFld    = 0x04,  /* cdsStart/EndStat fields */
    genePredExonFramesFld = 0x08,  /* exonFrames field */
    genePredAllFlds       = 0xFF   /* include all extended fields */
};

struct genePred
/* A gene prediction, with optional fields. */
{
    struct genePred *next;  /* Next in singly linked list. */
    char *name;	/* Name of loci, transcript, mRNA, etc */
    char *chrom;	/* Chromosome name */
    char strand[2];	/* + or - for strand */
    unsigned txStart;	/* Transcription start position */
    unsigned txEnd;	/* Transcription end position */
    unsigned cdsStart;	/* Coding region start */
    unsigned cdsEnd;	/* Coding region end */
    unsigned exonCount;	/* Number of exons */
    unsigned *exonStarts;	/* Exon start positions */
    unsigned *exonEnds;	/* Exon end positions */

    /* optional fields */
    unsigned optFields;           /* which optional fields are used (not in
                                   * database) */
    unsigned id;                  /* Numeric id of gene annotation,
                                   * zero if not available. */
    char *name2;                  /* Secondary name. (e.g. name of gene), or
                                   * empty if none, NULL if field not
                                   * requested */
    enum cdsStatus cdsStartStat;  /* Status of cdsStart annotation */
    enum cdsStatus cdsEndStat;    /* Status of cdsEnd annotation */
    int *exonFrames;              /* List of frame for each exon, or -1
                                   * if no frame or not known. NULL if not
                                   * available. */
};

/* Standard value to use for insertMergeSize when creating genePred.
 * Set to 8 due to microdeletions.
 */
#define genePredStdInsertMergeSize 8
#define GENEPRED_CLASS_VAR "geneClasses"
#define GENEPRED_CLASS_PREFIX "gClass_"
#define GENEPRED_CLASS_TBL "itemClassTbl"

#define GENEPRED_NUM_COLS 10  /* number of columns in a genePred */
#define GENEPREDX_NUM_COLS 15  /* max number of columns in extended genePred */

struct genePred *genePredLoad(char **row);
/* Load a genePred from row fetched with select * from genePred
 * from database.  Dispose of this with genePredFree(). */

struct genePred *genePredLoadAll(char *fileName);
/* Load all genePred from whitespace-separated file.
 * Dispose of this with genePredFreeList(). */

struct genePred *genePredLoadAllByChar(char *fileName, char chopper);
/* Load all genePred from chopper separated file.
 * Dispose of this with genePredFreeList(). */

#define genePredLoadAllByTab(a) genePredLoadAllByChar(a, '\t');
/* Load all genePred from tab separated file.
 * Dispose of this with genePredFreeList(). */

struct genePred *genePredCommaIn(char **pS, struct genePred *ret);
/* Create a genePred out of a comma separated string. 
 * This will fill in ret if non-null, otherwise will
 * return a new genePred */

void genePredFree(struct genePred **pEl);
/* Free a single dynamically allocated genePred such as created
 * with genePredLoad(). */

void genePredFreeList(struct genePred **pList);
/* Free a list of dynamically allocated genePred's */

void genePredOutput(struct genePred *el, FILE *f, char sep, char lastSep);
/* Print out genePred.  Separate fields with sep. Follow last field with lastSep. */

#define genePredTabOut(el,f) genePredOutput(el,f,'\t','\n')
/* Print out genePred as a line in a tab-separated file. */

#define genePredCommaOut(el,f) genePredOutput(el,f,',',',')
/* Print out genePred as a comma separated list including final comma. */

/* ---------  Start of hand generated code. ---------------------------- */

struct genePred *genePredExtLoad(char **row, int numCols);
/* Load a genePred with from a row, with optional fields.  The row must
 * contain columns in the order in the struct, and they must be present up to
 * the last specfied optional field.  Missing intermediate fields must have
 * zero or empty columns, they may not be omitted.  Fields at the end can be
 * omitted. Dispose of this with genePredFree(). */

struct genePred *genePredExtLoadAll(char *fileName);
/* Load all genePreds with from tab-separated file, possibly with optional
 * fields. Dispose of this with genePredFreeList(). */

char *genePredCdsStatStr(enum cdsStatus stat);
/* get string value of a cdsStatus */

int genePredCmp(const void *va, const void *vb);
/* Compare to sort based on chromosome, txStart. */

struct genePred *genePredFromGroupedGff(struct gffFile *gff, struct gffGroup *group, 
	char *name, char *exonSelectWord, unsigned optFields);
/* Convert gff->groupList to genePred list.   Only put lines where feature type  matches
 * exonSelectWord into the gene.  (If exonSelectWord is NULL, all go in)
 * If optFields contains the bit set of optional fields to add to the genePred.
 * If genePredCdsStatFld is set, then the CDS status information is
 * set based on the presences of start_codon, stop_codon, and CDS features.
 * If genePredExonFramesFld is set, then frame is set as specified in the GTF.
 */

struct genePred *genePredFromGroupedGtf(struct gffFile *gff, struct gffGroup *group, char *name, unsigned optFields);
/* Convert gff->groupList to genePred list, using GTF feature conventions;
 * including the stop codon in the 3' UTR, not the CDS (grr).  Assumes
 * gffGroup is sorted in assending coords, with overlaping starts sorted by
 * end coords, which is true if it was created by gffGroupLines().  If
 * optFields contains the bit set of optional fields to add to the genePred.
 * If genePredName2Fld is specified, then the gene_id is used for the name2
 * field.  If genePredCdsStatFld is set, then the CDS status information is
 * set based on the presences of start_codon, stop_codon, and CDS features.
 * If genePredExonFramesFld is set, then frame is set as specified in the GTF.
 */

struct genePred *genePredFromPsl2(struct psl *psl, unsigned optFields,
                                  struct genbankCds* cds, int insertMergeSize);
/* Convert a PSL of an RNA alignment to a genePred, converting a genbank CDS
 * specification string to genomic coordinates. Small inserts, no more than
 * insertMergeSize, will be dropped and the blocks merged. Use
 * genePredStdInsertMergeSize if you don't know better. A negative
 * insertMergeSize disables merging of blocks.  This differs from specifying
 * zero in that adjacent blocks will not be merged. The optfields field is a
 * set from genePredFields, indicated what fields to create.  Zero-length CDS,
 * or null cds, creates without CDS annotation.  If cds is null, it will set
 * status fields to cdsNone.  */

struct genePred *genePredFromPsl(struct psl *psl, int cdsStart, int cdsEnd,
                                 int insertMergeSize);
/* Compatibility function, genePredFromPsl2 is prefered.  See that function's
 * documentation for details.This calls genePredFromPsl2 with no options.
 */

char* genePredGetCreateSql(char* table, unsigned optFields, unsigned options,
                           int chromIndexLen);
/* Get SQL required to create a genePred table. optFields is a bit set
 * consisting of the genePredFields values. Options are a bit set of
 * genePredCreateOpts. Returned string should be freed.  This will create all
 * optional fields that preceed the highest optFields column.  chromIndexLen
 * is the number of characters in target name to index.  If zero is specified,
 * it will default to 12. */

struct genePred *getOverlappingGene(struct genePred **list,  char *table, char *chrom, int cStart, int cEnd, char *name, int *retOverlap);
/* read all genes from a table find the gene with the biggest overlap. 
 * Cache the list of genes to so we only read it once.
 * If there are multiple hits and the name that matches exactly, 
 * this overrides the biggest overlap */

int genePredBases(struct genePred *gp);
/* count coding and utr bases in a gene prediction */

int genePredCodingBases(struct genePred *gp);
/* Count up the number of coding bases in gene prediction. */

boolean genePredCdsExon(struct genePred *gp, int iExon, int *startPtr, int *endPtr);
/* Get the CDS range in an exon.  If there is no CDS, return FALSE and then
 * set start == end */

boolean genePredCdsIntersect(struct genePred *gp, int start, int end);
/* Check if a range intersects the CDS */

int genePredCheck(char *desc, FILE* out, int chromSize, 
                  struct genePred* gp);
/* Validate a genePred for consistency.  desc is printed the error messages
 * to file out (open /dev/null to discard).  chromSize should contain
 * size of chromosome, or 0 if chrom is not valid, or -1 to not check
 * chromosome bounds. Returns count of errors. */

boolean genePredNmdTarget(struct genePred *gp);
/* Return TRUE if cds end is more than 50bp upstream of
   last intron. */

#endif /* GENEPRED_H */
