# Supplementary material for: Automated Querying of Genome Databases
Source: PLoS Comput Biol. 2007 Jan 26;3(1):e1. doi: 10.1371/journal.pcbi.0030001 (PMC1782033; doi:10.1371/journal.pcbi.0030001)
Supplement: Dataset S2 — Code for the example described in the article text. (445 KB TAR) [file pcbi.0030001.sd002.tar › gbdExample-0.1/kent/src/hg/inc/hgColors.h]

/* hgColors - colors used in UCSC Genome Browser pages. */

#ifndef HGCOLORS_H
#define HGCOLORS_H

#define HG_COL_HOTLINKS "2636D1"
#define HG_COL_HEADER "D9E4F8"
#define HG_COL_OUTSIDE "FFF9D2"
#define HG_CL_OUTSIDE 0xFFF9D2
#define HG_COL_INSIDE "FFFEE8"
#define HG_CL_INSIDE 0xFFFEE8
#define HG_COL_BORDER "888888"
#define HG_COL_TABLE "D9F8E4"
#define HG_COL_TABLE_LABEL "1616D1"

#endif /* HGCOLORS_H */
