# Supplementary material for: Automated Querying of Genome Databases
Source: PLoS Comput Biol. 2007 Jan 26;3(1):e1. doi: 10.1371/journal.pcbi.0030001 (PMC1782033; doi:10.1371/journal.pcbi.0030001)
Supplement: Dataset S2 — Code for the example described in the article text. (445 KB TAR) [file pcbi.0030001.sd002.tar › gbdExample-0.1/kent/src/hg/inc/hgConfig.h]

#ifndef HGCONFIG_H
#define HGCONFIG_H

char* cfgOption(char* name);
/* return the option with the given name, or null if not found */

char* cfgOptionDefault(char* name, char* def);
/* return the option with the given name or the given default if it doesn't exist */

char *cfgVal(char *name);
/* Return option with given name.  Squawk and die if it
 * doesn't exist. */

#endif
