# Supplementary material for: Automated Querying of Genome Databases
Source: PLoS Comput Biol. 2007 Jan 26;3(1):e1. doi: 10.1371/journal.pcbi.0030001 (PMC1782033; doi:10.1371/journal.pcbi.0030001)
Supplement: Dataset S2 — Code for the example described in the article text. (445 KB TAR) [file pcbi.0030001.sd002.tar › gbdExample-0.1/kent/src/hg/inc/trackDb.h]

/* trackDb.h was originally generated by the autoSql program, which also 
 * generated trackDb.c and trackDb.sql.  This header links the database and
 * the RAM representation of objects. */

#ifndef TRACKDB_H
#define TRACKDB_H

#define TRACKDB_NUM_COLS 21

struct trackDb
/* This describes an annotation track. */
    {
    struct trackDb *next;  /* Next in singly linked list. */
    char *tableName;	/* Symbolic ID of Track */
    char *shortLabel;	/* Short label displayed on left */
    char *type;	/* Track type: bed, psl, genePred, etc. */
    char *longLabel;	/* Long label displayed in middle */
    unsigned char visibility;	/* 0=hide, 1=dense, 2=full, 3=pack, 4=squish */
    float priority;	/* 0-100 - where to position.  0 is top */
    unsigned char colorR;	/* Color red component 0-255 */
    unsigned char colorG;	/* Color green component 0-255 */
    unsigned char colorB;	/* Color blue component 0-255 */
    unsigned char altColorR;	/* Light color red component 0-255 */
    unsigned char altColorG;	/* Light color green component 0-255 */
    unsigned char altColorB;	/* Light color blue component 0-255 */
    unsigned char useScore;	/* 1 if use score, 0 if not */
    unsigned char private;	/* 1 if only want to show it on test site */
    int restrictCount;	/* Number of chromosomes this is on (0=all though!) */
    char **restrictList;	/* List of chromosomes this is on */
    char *url;	/* URL to link to when they click on an item */
    char *html;	/* Some html to display when they click on an item */
    char *grp;	/* Which group track belongs to */
    unsigned char canPack;	/* 1 if can pack track display, 0 otherwise */
    char *settings;	/* Name/value pairs for track-specific stuff */
    struct hash *settingsHash;  /* Hash for settings. Not saved in database.
                                 * Don't use directly, rely on trackDbSetting
				 * to access. */
    /* additional data, not in database */
    struct trackDb *subtracks;  /* not null if composite track */
    };

struct trackDb *trackDbLoad(char **row);
/* Load a trackDb from row fetched with select * from trackDb
 * from database.  Dispose of this with trackDbFree(). */

struct trackDb *trackDbLoadAll(char *fileName);
/* Load all trackDb from whitespace-separated file.
 * Dispose of this with trackDbFreeList(). */

struct trackDb *trackDbLoadWhere(struct sqlConnection *conn, char *table, 
	char *where);
/* Load all trackDb from table that satisfy where clause. The
 * where clause may be NULL in which case whole table is loaded
 * Dispose of this with trackDbFreeList(). */

struct trackDb *trackDbLoadAllByChar(char *fileName, char chopper);
/* Load all trackDb from chopper separated file.
 * Dispose of this with trackDbFreeList(). */

#define trackDbLoadAllByTab(a) trackDbLoadAllByChar(a, '\t');
/* Load all trackDb from tab separated file.
 * Dispose of this with trackDbFreeList(). */

struct trackDb *trackDbCommaIn(char **pS, struct trackDb *ret);
/* Create a trackDb out of a comma separated string. 
 * This will fill in ret if non-null, otherwise will
 * return a new trackDb */

void trackDbFree(struct trackDb **pEl);
/* Free a single dynamically allocated trackDb such as created
 * with trackDbLoad(). */

void trackDbFreeList(struct trackDb **pList);
/* Free a list of dynamically allocated trackDb's */

void trackDbOutput(struct trackDb *el, FILE *f, char sep, char lastSep);
/* Print out trackDb.  Separate fields with sep. Follow last field with lastSep. */

#define trackDbTabOut(el,f) trackDbOutput(el,f,'\t','\n');
/* Print out trackDb as a line in a tab-separated file. */

#define trackDbCommaOut(el,f) trackDbOutput(el,f,',',',');
/* Print out trackDb as a comma separated list including final comma. */

/* ----------- End of AutoSQL generated code --------------------- */

int trackDbCmp(const void *va, const void *vb);
/* Sort track by priority. */

void trackDbOverrideVisbility(struct hash *tdHash, char *visibilityRa,
			      boolean hideFirst);
/* Override visbility settings using a ra file.  If hideFirst, set all 
 * visibilities to hide before applying visibilityRa. */

struct trackDb *trackDbFromRa(char *raFile);
/* Load track info from ra file into list. */

void trackDbPolish(struct trackDb *bt);
/* Fill in missing values with defaults. */

char *trackDbSetting(struct trackDb *tdb, char *name);
/* Return setting string or NULL if none exists. */

char *trackDbRequiredSetting(struct trackDb *tdb, char *name);
/* Return setting string or squawk and die. */

char *trackDbSettingOrDefault(struct trackDb *tdb, char *name, char *defaultVal);
/* Return setting string, or defaultVal if none exists */

bool trackDbIsComposite(struct trackDb *tdb);
/* Determine if this is a composite track. This is currently defined
 * as a top-level dummy track, with a list of subtracks of the same type */

#endif /* TRACKDB_H */
