# Supplementary material for: Automated Querying of Genome Databases
Source: PLoS Comput Biol. 2007 Jan 26;3(1):e1. doi: 10.1371/journal.pcbi.0030001 (PMC1782033; doi:10.1371/journal.pcbi.0030001)
Supplement: Dataset S2 — Code for the example described in the article text. (445 KB TAR) [file pcbi.0030001.sd002.tar › gbdExample-0.1/kent/src/hg/lib/chainDb.c]

/* chainDb.c was originally generated by the autoSql program, which also 
 * generated chainDb.h and chainDb.sql.  This module links the database and
 * the RAM representation of objects. 
 *
 * This module was subsequently modified to blend better with the non-database
 * representation of chains.  This module really only deals with the chain
 * header in the database.  The blocks of the chain are loaded elsewhere,
 * and indeed in another table. */

#include "common.h"
#include "linefile.h"
#include "dystring.h"
#include "jksql.h"
#include "chain.h"
#include "chainDb.h"
#include "hdb.h"

static char const rcsid[] = "$Id: chainDb.c,v 1.9 2005/01/10 00:27:16 kent Exp $";

void chainHeadStaticLoad(char **row, struct chain *ret)
/* Load a row from chain table into ret.  The contents of ret will
 * be replaced at the next call to this function. */
{

ret->score = atof(row[0]);
ret->tName = row[1];
ret->tSize = sqlUnsigned(row[2]);
ret->tStart = sqlUnsigned(row[3]);
ret->tEnd = sqlUnsigned(row[4]);
ret->qName = row[5];
ret->qSize = sqlUnsigned(row[6]);
ret->qStrand = row[7][0];
ret->qStart = sqlUnsigned(row[8]);
ret->qEnd = sqlUnsigned(row[9]);
ret->id = sqlUnsigned(row[10]);
}

struct chain *chainHeadLoad(char **row)
/* Load a chain from row fetched with select * from chain
 * from database.  Dispose of this with chainFree(). */
{
struct chain *ret;

AllocVar(ret);
ret->score = atof(row[0]);
ret->tName = cloneString(row[1]);
ret->tSize = sqlUnsigned(row[2]);
ret->tStart = sqlUnsigned(row[3]);
ret->tEnd = sqlUnsigned(row[4]);
ret->qName = cloneString(row[5]);
ret->qSize = sqlUnsigned(row[6]);
ret->qStrand = row[7][0];
ret->qStart = sqlUnsigned(row[8]);
ret->qEnd = sqlUnsigned(row[9]);
ret->id = sqlUnsigned(row[10]);
return ret;
}

struct chain *chainHeadLoadAll(char *fileName) 
/* Load all chain from a tab-separated file.
 * Dispose of this with chainFreeList(). */
{
struct chain *list = NULL, *el;
struct lineFile *lf = lineFileOpen(fileName, TRUE);
char *row[11];

while (lineFileRow(lf, row))
    {
    el = chainHeadLoad(row);
    slAddHead(&list, el);
    }
lineFileClose(&lf);
slReverse(&list);
return list;
}

struct chain *chainHeadCommaIn(char **pS, struct chain *ret)
/* Create a chain out of a comma separated string. 
 * This will fill in ret if non-null, otherwise will
 * return a new chain */
{
char *s = *pS;

if (ret == NULL)
    AllocVar(ret);
ret->score = sqlDoubleComma(&s);
ret->tName = sqlStringComma(&s);
ret->tSize = sqlUnsignedComma(&s);
ret->tStart = sqlUnsignedComma(&s);
ret->tEnd = sqlUnsignedComma(&s);
ret->qName = sqlStringComma(&s);
ret->qSize = sqlUnsignedComma(&s);
sqlFixedStringComma(&s, &(ret->qStrand), sizeof(ret->qStrand));
ret->qStart = sqlUnsignedComma(&s);
ret->qEnd = sqlUnsignedComma(&s);
ret->id = sqlUnsignedComma(&s);
*pS = s;
return ret;
}

void chainHeadOutput(struct chain *el, FILE *f, char sep, char lastSep) 
/* Print out chain.  Separate fields with sep. Follow last field with lastSep. */
{
fprintf(f, "%f", el->score);
fputc(sep,f);
if (sep == ',') fputc('"',f);
fprintf(f, "%s", el->tName);
if (sep == ',') fputc('"',f);
fputc(sep,f);
fprintf(f, "%u", el->tSize);
fputc(sep,f);
fprintf(f, "%u", el->tStart);
fputc(sep,f);
fprintf(f, "%u", el->tEnd);
fputc(sep,f);
if (sep == ',') fputc('"',f);
fprintf(f, "%s", el->qName);
if (sep == ',') fputc('"',f);
fputc(sep,f);
fprintf(f, "%u", el->qSize);
fputc(sep,f);
if (sep == ',') fputc('"',f);
fprintf(f, "%c", el->qStrand);
if (sep == ',') fputc('"',f);
fputc(sep,f);
fprintf(f, "%u", el->qStart);
fputc(sep,f);
fprintf(f, "%u", el->qEnd);
fputc(sep,f);
fprintf(f, "%u", el->id);
fputc(lastSep,f);
}

/* -------------------------------- End autoSql Generated Code -------------------------------- */

void chainDbAddBlocks(struct chain *chain, char *track, struct sqlConnection *conn)
/* Add blocks to chain header. */
{
struct dyString *query = newDyString(1024);
struct sqlResult *sr = NULL;
char **row;
struct cBlock *b;
char fullName[64];

sprintf(fullName, "%s_%s", chain->tName, track);
if (!hTableExistsDb(hGetDb(), fullName))
    strcpy(fullName, track);
dyStringPrintf(query, 
	"select tStart,tEnd,qStart from %sLink where chainId = %d",fullName, chain->id);

sr = sqlGetResult(conn, query->string);
while ((row = sqlNextRow(sr)) != NULL)
    {
    AllocVar(b);
    b->tStart = sqlUnsigned(row[0]);
    b->tEnd = sqlUnsigned(row[1]);
    b->qStart = sqlUnsigned(row[2]);
    b->qEnd = b->qStart + (b->tEnd - b->tStart);
    slAddHead(&chain->blockList, b);
    }
slReverse(&chain->blockList);
sqlFreeResult(&sr);
dyStringFree(&query);
}

boolean chainDbNormScoreAvailable(char *chromName, char *mapName,
	char **foundTable)
/*	check if normScore column is available in this table	*/
{
boolean normScoreAvailable = FALSE;
char tableName[128];

/*      find out if the optional normScore column exists */
/*      Check for mapName or chr*_mapName - don't know if it is split */
safef(tableName, ArraySize(tableName), "%s", mapName);

if (!hTableExistsDb(hGetDb(), tableName))
    {
    safef(tableName, ArraySize(tableName), "%s_%s", chromName, mapName);
    if (!hTableExistsDb(hGetDb(), tableName))
        tableName[0] = (char) NULL;
    }
if (tableName[0])
    {
    struct sqlConnection *conn = hAllocOrConnect(hGetDb());
    int tblIx = sqlFieldIndex(conn, tableName, "normScore");
    normScoreAvailable = (tblIx > -1) ? TRUE : FALSE;
    hFreeConn(&conn);
    }   

if (normScoreAvailable && foundTable)
	*foundTable = cloneString(tableName);

return normScoreAvailable;
}
