# Supplementary material for: Automated Querying of Genome Databases
Source: PLoS Comput Biol. 2007 Jan 26;3(1):e1. doi: 10.1371/journal.pcbi.0030001 (PMC1782033; doi:10.1371/journal.pcbi.0030001)
Supplement: Dataset S2 — Code for the example described in the article text. (445 KB TAR) [file pcbi.0030001.sd002.tar › gbdExample-0.1/kent/src/hg/lib/genbank.c]

/* genbank.c - Various functions for dealing with genbank data */
#include "common.h"
#include "genbank.h"
#include "dystring.h"

static char const rcsid[] = "$Id: genbank.c,v 1.6 2005/04/04 23:53:00 markd Exp $";

static char *JOIN_PREFIX = "join(";
static char *COMPLEMENT_PREFIX = "complement(";

static boolean convertCoord(char *numStr, unsigned *coord)
/* convert an CDS cooordinate, return false if invalid */
{
char *endPtr;
*coord = strtoul(numStr, &endPtr, 10);
return ((*numStr != '\0') && (*endPtr == '\0'));
}

static boolean parseStartCds(char *startBuf, struct genbankCds* cds)
/* parse a starting CDS coordinate */
{
cds->startComplete = (startBuf[0] != '<');
if (!cds->startComplete)
    startBuf++;
if (!convertCoord(startBuf, &cds->start))
    return FALSE;
cds->start--;  /* convert to zero-based */
return TRUE;
}

static boolean parseEndCds(char *endBuf, struct genbankCds* cds)
/* parse an ending CDS coordinate */
{
cds->endComplete = (endBuf[0] != '>');
if (!cds->endComplete)
    endBuf++;
return convertCoord(endBuf, &cds->end);
}

static boolean parseRange(char *cdsBuf, struct genbankCds* cds)
/* parse a cds range in the for 221..617 */
{
char *p1;

/* find .. */
p1 = strchr(cdsBuf, '.'); 
if ((p1 == NULL) || (p1[1] != '.'))
    return FALSE; /* no .. */

*p1 = '\0';
p1 += 2;
if (!parseStartCds(cdsBuf, cds))
    return FALSE;
return parseEndCds(p1, cds);
}

static boolean parseJoin(char *cdsBuf, struct genbankCds* cds)
/* parse a join cds, taking the first and last coordinates in range */
{
int len = strlen(cdsBuf);
char *startPtr, *endPtr, *p;

/* Pull out last number in join */
if (cdsBuf[len-1] != ')')
    return FALSE;  /* no close paren */
cdsBuf[len-1] = '\0';
endPtr = strrchr(cdsBuf, '.');
if (endPtr == NULL)
    return FALSE;  /* no preceeding dot */
endPtr++;

/* Pull out first number */
startPtr = cdsBuf+strlen(JOIN_PREFIX);
p = strchr(startPtr, '.');
if (p == NULL)
    return FALSE; /* no dot after number */
*p = '\0';

if (!parseStartCds(startPtr, cds))
    return FALSE;  /* invalid start */
return parseEndCds(endPtr, cds);
}

static boolean parseComplement(char *cdsBuf, struct genbankCds* cds)
/* parse a complement cds, perhaps recursively parsing a join */
{
int len = strlen(cdsBuf);
char *p1 = cdsBuf+strlen(COMPLEMENT_PREFIX);

if (cdsBuf[len-1] != ')')
    return FALSE;  /* no closing paren */
cdsBuf[len-1] = '\0';

cds->complement = TRUE;
if (startsWith(JOIN_PREFIX, p1))
    return parseJoin(p1, cds);
else
    return parseRange(p1, cds);
}

boolean genbankCdsParse(char *cdsStr, struct genbankCds* cds)
/* Parse a genbank CDS, returning TRUE if it can be successfuly parsed, FALSE
 * if there are problems.  If a join() is specified, the first and last
 * coordinates are used for the CDS.  Incomplete CDS specifications will still
 * return the start or end.  start/end are set to 0 on error. */
{
static struct dyString* cdsBuf = NULL;   /* buffer for CDS strings */
boolean isOk;
if (cdsBuf == NULL)
    cdsBuf = dyStringNew(512);
/* copy so that string can be modified without changing input */
dyStringClear(cdsBuf);
dyStringAppend(cdsBuf, cdsStr);
ZeroVar(cds);

/*  FIXME: complement handling is wrong here, but it should only occur in DNA*/

if (startsWith(JOIN_PREFIX, cdsBuf->string))
    isOk = parseJoin(cdsBuf->string, cds);
else if (startsWith(COMPLEMENT_PREFIX, cdsBuf->string))
    isOk = parseComplement(cdsBuf->string, cds);
else
    isOk = parseRange(cdsBuf->string, cds);

if (!isOk)
    cds->start = cds->end = 0;
return isOk;
}

boolean genbankParseCds(char *cdsStr, unsigned *cdsStart, unsigned *cdsEnd)
/* Compatiblity function, genbankCdsParse is prefered. Parse a genbank CDS,
 * returning TRUE if it can be successfuly parsed, FALSE if there are
 * problems.  If a join() is specified, the first and last coordinates are
 * used for the CDS.  Incomplete CDS specifications will still return the
 * start or end.  cdsStart and cdsEnd are set to -1 on error.
 */
{
struct genbankCds cds;
boolean isOk = genbankCdsParse(cdsStr, &cds);
if (!isOk)
    cds.start = cds.end = -1;
*cdsStart = cds.start;
*cdsEnd = cds.end;
return isOk;
}

static void checkAccLen(char *acc)
/* check the length of an accession string */
{
if (strlen(acc) > GENBANK_ACC_BUFSZ-1)
    errAbort("invalid Genbank/RefSeq accession (too long): \"%s\"", acc);
}

boolean genbankIsRefSeqAcc(char *acc)
/* determine if a accession appears to be from RefSeq */
{
/* NM_012345, NP_012345, etc */
return (strlen(acc) > 4) && (acc[0] == 'N') && (acc[2] == '_');
}

char* genbankDropVer(char *outAcc, char *inAcc)
/* strip the version from a genbank id.  Input and output
 * strings maybe the same. Length is checked against
 * GENBANK_ACC_BUFSZ. */
{
checkAccLen(inAcc);
if (outAcc != inAcc)
    strcpy(outAcc, inAcc);
chopPrefix(outAcc);
return outAcc;
}
