# Supplementary material for: Automated Querying of Genome Databases
Source: PLoS Comput Biol. 2007 Jan 26;3(1):e1. doi: 10.1371/journal.pcbi.0030001 (PMC1782033; doi:10.1371/journal.pcbi.0030001)
Supplement: Dataset S2 — Code for the example described in the article text. (445 KB TAR) [file pcbi.0030001.sd002.tar › gbdExample-0.1/kent/src/hg/lib/makefile]

ROOT = ../../../..
include ${ROOT}/config.mk
include ../../inc/common.mk
HG_WARN = ${HG_WARN_ERR}
XINC = -I$(MYSQLINC)

O = altGraphX.o axtInfo.o bed.o chainDb.o chainLink.o chainNet.o \
    chainNetDbLoad.o chromInfo.o ctgPos.o dbDb.o defaultDb.o genbank.o genePred.o \
    genePredReader.o grp.o hCommon.o hdb.o hgConfig.o hgRelate.o jksql.o \
    liftOver.o liftOverChain.o netAlign.o sample.o trackDb.o trackDbCustom.o

all: ${JKHGAP_LIB}

${JKHGAP_LIB}: $(O) 
	@mkdir -p `dirname $@`
	ar rcus ${JKHGAP_LIB} $(O)

clean:
	rm -f $(O);
	rm -f ${JKHGAP_LIB};

ctags:
	ctags *.c *.h ../inc/*.h ../lib/*.c ../../inc/*.h ../../lib/*.c

tags:
	etags *.c *.h ../inc/*.h ../lib/*.c ../../inc/*.h ../../lib/*.c

test:
	cd tests && ${MAKE} test
