# Supplementary material for: Automated Querying of Genome Databases
Source: PLoS Comput Biol. 2007 Jan 26;3(1):e1. doi: 10.1371/journal.pcbi.0030001 (PMC1782033; doi:10.1371/journal.pcbi.0030001)
Supplement: Dataset S2 — Code for the example described in the article text. (445 KB TAR) [file pcbi.0030001.sd002.tar › gbdExample-0.1/kent/src/inc/binRange.h]

#ifndef BINRANGE_H
#define BINRANGE_H

/* binRange Stuff to handle binning - which helps us restrict 
 * our attention to the parts of database that contain info
 * about a particular window on a chromosome. This scheme
 * will work without modification for chromosome sizes up
 * to half a gigaBase.  The finest sized bin is 128k (1<<17).
 * The next coarsest is 8x as big (1<<13).  There's a hierarchy
 * of bins with the chromosome itself being the final bin.
 * Features are put in the finest bin they'll fit in. 
 *
 * This file is copyright 2002 Jim Kent, but license is hereby
 * granted for all use - public, private or commercial. */

int binLevels();
/* Return number of levels to bins. */

int binFirstShift();
/* Return amount to shift a number to get to finest bin. */

int binNextShift();
/* Return amount to shift a number to get to next coarser bin. */

int binOffset(int level);
/* Return offset for bins of a given level. */

/*****  And now for some higher level stuff - useful for binning
 *****  things in memory. ******/

int binFromRange(int start, int end);
/* Given start,end in chromosome coordinates assign it
 * a bin.   There's a bin for each 128k segment, for each
 * 1M segment, for each 8M segment, for each 64M segment,
 * and for each chromosome (which is assumed to be less than
 * 512M.)  A range goes into the smallest bin it will fit in. */

struct binElement
/* An element in a bin. */
    {
    struct binElement *next;
    int start, end;		/* 0 based, half open range */
    void *val;			/* Actual bin item. */
    };

int binElementCmpStart(const void *va, const void *vb);
/* Compare to sort based on start. */

struct binKeeper
/* This keeps things in bins in memory */
    {
    struct binKeeper *next;
    int minPos;		/* Minimum position to bin. */
    int maxPos;		/* Maximum position to bin. */
    int binCount;	/* Count of bins. */
    struct binElement **binLists; /* A list for each bin. */
    };

struct binKeeperCookie
/* used by binKeeperFirst/binKeeperNext in tracking location in traversing bins */
    {
    struct binKeeper *bk;       /* binKeeper we are associated with */
    int blIdx;                  /* current bin list index */
    struct binElement *nextBel; /* next binElement */
    };

struct binKeeper *binKeeperNew(int minPos, int maxPos);
/* Create new binKeeper that can cover range. */

void binKeeperFree(struct binKeeper **pBk);
/* Free up a bin keeper. */

void binKeeperAdd(struct binKeeper *bk, int start, int end, void *val);
/* Add item to binKeeper. */ 

void binKeeperRemove(struct binKeeper *bk, int start, int end, void *val);
/* Remove item from binKeeper. */ 

struct binElement *binKeeperFind(struct binKeeper *bk, int start, int end);
/* Return a list of all items in binKeeper that intersect range.
 * Free this list with slFreeList. */

struct binElement *binKeeperFindSorted(struct binKeeper *bk, int start, int end);
/* Like binKeeperFind, but sort list on start coordinates. */

struct binElement *binKeeperFindAll(struct binKeeper *bk);
/* Get all elements sorted. */

void binKeeperReplaceVal(struct binKeeper *bk, int start, int end,
	void *oldVal, void *newVal);
/* Replace occurences of old val in range from start->end with newVal */

struct binElement *binKeeperFindLowest(struct binKeeper *bk, int start, int end);
/* Find the lowest overlapping range. Quick even if search range large */

void binKeeperRemove(struct binKeeper *bk, int start, int end, void *val);
/* Remove item from binKeeper. */ 

struct binKeeperCookie binKeeperFirst(struct binKeeper *bk);
/* Return an object to use by binKeeperNext() to traverse the binElements.
 * The first call to binKeeperNext() will return the first entry in the
 * table. */

struct binElement* binKeeperNext(struct binKeeperCookie *cookie);
/* Return the next entry in the binKeeper table.  */

#endif /* BINRANGE_H */
