# Supplementary material for: Automated Querying of Genome Databases
Source: PLoS Comput Biol. 2007 Jan 26;3(1):e1. doi: 10.1371/journal.pcbi.0030001 (PMC1782033; doi:10.1371/journal.pcbi.0030001)
Supplement: Dataset S2 — Code for the example described in the article text. (445 KB TAR) [file pcbi.0030001.sd002.tar › gbdExample-0.1/kent/src/inc/bits.h]

/* bits - handle operations on arrays of bits. 
 *
 * This file is copyright 2002 Jim Kent, but license is hereby
 * granted for all use - public, private or commercial. */

#ifndef BITS_H
#define BITS_H

typedef unsigned char Bits;

Bits *bitAlloc(int bitCount);
/* Allocate bits. */

Bits *bitClone(Bits* orig, int bitCount);
/* Clone bits. */

void bitFree(Bits **pB);
/* Free bits. */

void bitSetOne(Bits *b, int bitIx);
/* Set a single bit. */

void bitClearOne(Bits *b, int bitIx);
/* Clear a single bit. */

void bitSetRange(Bits *b, int startIx, int bitCount);
/* Set a range of bits. */

boolean bitReadOne(Bits *b, int bitIx);
/* Read a single bit. */

int bitCountRange(Bits *b, int startIx, int bitCount);
/* Count number of bits set in range. */

int bitFindSet(Bits *b, int startIx, int bitCount);
/* Find the index of the the next set bit. */

int bitFindClear(Bits *b, int startIx, int bitCount);
/* Find the index of the the next clear bit. */

void bitClear(Bits *b, int bitCount);
/* Clear many bits (possibly up to 7 beyond bitCount). */

void bitClearRange(Bits *b, int startIx, int bitCount);
/* Clear a range of bits. */

void bitAnd(Bits *a, Bits *b, int bitCount);
/* And two bitmaps.  Put result in a. */

void bitOr(Bits *a, Bits *b, int bitCount);
/* Or two bitmaps.  Put result in a. */

void bitXor(Bits *a, Bits *b, int bitCount);
/* Xor two bitmaps.  Put result in a. */

void bitNot(Bits *a, int bitCount);
/* Flip all bits in a. */

void bitPrint(Bits *a, int startIx, int bitCount, FILE* out);
/* Print part or all of bit map as a string of 0s and 1s.  Mostly useful for
 * debugging */

extern int bitsInByte[256];
/* Lookup table for how many bits are set in a byte. */

void bitsInByteInit();
/* Initialize bitsInByte array. */

#endif /* BITS_H */
