# Supplementary material for: Automated Querying of Genome Databases
Source: PLoS Comput Biol. 2007 Jan 26;3(1):e1. doi: 10.1371/journal.pcbi.0030001 (PMC1782033; doi:10.1371/journal.pcbi.0030001)
Supplement: Dataset S2 — Code for the example described in the article text. (445 KB TAR) [file pcbi.0030001.sd002.tar › gbdExample-0.1/kent/src/inc/cheapcgi.h]

/*****************************************************************************
 * Copyright (C) 2000 Jim Kent.  This source code may be freely used         *
 * for personal, academic, and non-profit purposes.  Commercial use          *
 * permitted only by explicit agreement with Jim Kent (jim_kent@pacbell.net) *
 *****************************************************************************/
/* Cheapcgi.h - turns variables passed from the web form into 
 * something that C understands. */

#ifndef DYSTRING_H
#include "dystring.h"
#endif 

#ifndef HASH_H
#include "hash.h"
#endif 

struct cgiVar
/* Info on one cgi variable. */
    {
    struct cgiVar *next;	/* Next in list. */
    char *name;			/* Name - allocated in hash. */
    char *val;  		/* Value - also not allocated here. */
    boolean saved;		/* True if saved. */
    };

/* return the list of cgiVar's */
struct cgiVar* cgiVarList();

/* Get the string associated with varName from the cookie string. */
char *findCookieData(char *varName);

void dumpCookieList();
/* Print out the cookie list. */

/* Return TRUE if looks like we're being run as a CGI. */
boolean cgiIsOnWeb();

/* Return name of script so libs can do context-sensitive stuff. */
char *cgiScriptName();

/* Return name of server */
char *cgiServerName();

/* These routines abort the html output if the input isn't
 * there or is misformatted. */
char *cgiString(char *varName);
int cgiInt(char *varName);
double cgiDouble(char *varName);

boolean cgiBoolean(char *varName);
/* The cgiBoolean is a little problematic.  If the variable
 * is TRUE it exists, but if it is false it is simply not
 * defined.   cgiBoolean() thus returns FALSE if the CGI
 * variable doesn't exist or if it is set to FALSE.  To
 * work around this when need be use cgiBooleanDefined(),
 * which relies on the fact that when we define a boolean
 * variable we also define a hidden variable. */

boolean cgiBooleanDefined(char *name);
/* Return TRUE if boolean variable is defined (by
 * checking for shadow). */

char *cgiBooleanShadowPrefix();
/* Prefix for shadow variable set with boolean variables. */

void cgiMakeHiddenBoolean(char *name, boolean on);
/* Make hidden boolean variable. Also make a shadow hidden variable so we
 * can distinguish between variable not present and
 * variable set to false. */

int cgiIntExp(char *varName);
/* Evaluate an integer expression in varName and
 * return value. */

char *cgiOptionalString(char *varName);
/* Return value of string if it exists in cgi environment, else NULL */

char *cgiUsualString(char *varName, char *usual);
/* Return value of string if it exists in cgi environment.  
 * Otherwiser return 'usual' */

struct slName *cgiStringList(char *varName);
/* Find list of cgi variables with given name.  This
 * may be empty.  Free result with slFreeList(). */

int cgiOptionalInt(char *varName, int defaultVal);
/* This returns value of varName if it exists in cgi environment, 
 * otherwise it returns defaultVal. */

double cgiOptionalDouble(char *varName, double defaultVal);
/* Returns double value. */

#define cgiUsualInt cgiOptionalInt
#define cgiUsualDouble cgiOptionalDouble

struct cgiChoice
/* Choice table */
    {
    char *name;
    int value;
    };

int cgiOneChoice(char *varName, struct cgiChoice *choices, int choiceSize);
/* Returns value associated with string variable in choice table. */

boolean cgiVarExists(char *varName);
/* Returns TRUE if the variable was passed in. */

void cgiBadVar(char *varName);
/* Complain about a variable that's not there. */

void cgiDecode(char *in, char *out, int inLength);
/* Decode from cgi pluses-for-spaces format to normal. 
 * Out will be a little shorter than in typically. */

char *cgiEncode(char *inString);
/* Return a cgi-encoded version of inString. 
 * Alphanumerics kept as is, space translated to plus,
 * and all other characters translated to %hexVal. 
 * You can free return value with freeMem(). */

void cgiMakeButton(char *name, char *value);
/* Make 'submit' type button. */

void cgiMakeOnClickButton(char *command, char *value);
/* Make 'push' type button with client side onClick (java)script. */

void cgiMakeOptionalButton(char *name, char *value, boolean disabled);
/* Make 'submit' type button that can be disabled. */

void cgiMakeRadioButton(char *name, char *value, boolean checked);
/* Make radio type button.  A group of radio buttons should have the
 * same name but different values.   The default selection should be
 * sent with checked on. */

void cgiMakeOnClickRadioButton(char *name, char *value, boolean checked,
                                        char *command);
/* Make radio type button with onClick command.
 *  A group of radio buttons should have the
 * same name but different values.   The default selection should be
 * sent with checked on. */

void cgiMakeCheckBox(char *name, boolean checked);
/* Make check box. */

void cgiMakeTextArea(char *varName, char *initialVal, int rowCount, int columnCount);
/* Make a text area with area rowCount X columnCount and with text: intialVal. */

void cgiMakeTextVar(char *varName, char *initialVal, int charSize);
/* Make a text control filled with initial value.  If charSize
 * is zero it's calculated from initialVal size. */

void cgiMakeIntVar(char *varName, int initialVal, int maxDigits);
/* Make a text control filled with initial integer value.  */

void cgiMakeDoubleVar(char *varName, double initialVal, int maxDigits);
/* Make a text control filled with initial floating-point value.  */

void cgiMakeDropListClass(char *name, char *menu[], int menuSize, char *checked, char *class);
/* Make a drop-down list with names and style sheet class. */

void cgiMakeDropList(char *name, char *menu[], int menuSize, char *checked);
/* Make a drop-down list with names. 
 * uses style "normalText" */

void cgiMakeDropListFull(char *name, char *menu[], char *values[], int menuSize, char *checked, char *extraAttribs);
/* Make a drop-down list with names and values. */

void cgiMakeMultList(char *name, char *menu[], int menuSize, char *checked, int length);
/* Make a list of names which can have multiple selections.
 * Same as drop-down list except "multiple" is added to select tag */

void cgiMakeHiddenVar(char *varName, char *string);
/* Store string in hidden input for next time around. */

void cgiContinueHiddenVar(char *varName);
/* Write CGI var back to hidden input for next time around. 
 * (if it exists). */

void cgiContinueAllVars();
/* Write back all CGI vars as hidden input for next time around. */

void cgiVarExclude(char *varName);
/* If varName exists, remove it. */

void cgiVarExcludeExcept(char **varNames);
/* Exclude all variables except for those in NULL
 * terminated array varNames.  varNames may be NULL
 * in which case nothing is excluded. */

void cgiVarSet(char *varName, char *val);
/* Set a cgi variable to a particular value. */

struct dyString *cgiUrlString();
/* Get URL-formatted that expresses current CGI variable state. */

boolean cgiSpoof(int *pArgc, char *argv[]);
/* Use the command line to set up things as if we were a CGI program. 
 * User types in command line (assuming your program called cgiScript) 
 * like:
 *        cgiScript nonCgiArg1 var1=value1 var2=value2 var3=value3 nonCgiArg2
 * or like
 *        cgiScript nonCgiArg1 var1=value1&var2=value2&var3=value3 nonCgiArg2
 * (The non-cgi arguments can occur anywhere.  The cgi arguments (all containing
 * the character '=') are erased from argc/argv.  Normally you call this
 *        cgiSpoof(&argc, argv);
 */

boolean cgiFromCommandLine(int *pArgc, char *argv[], boolean preferWeb);
/* Use the command line to set up things as if we were a CGI program. 
 * If preferWeb is TRUE will choose real CGI variables over command
 * line ones. */

void useTempFile();
/* tell cheapcgi to use temp files */

boolean cgiFromFile(char *fileName);
/* Set up a cgi environment using parameters stored in a file.
 * Takes file with arguments in the form:
 *       argument1=someVal
 *       # This is a comment
 *       argument2=someOtherVal
 *       ...
 * and puts them into the cgi environment so that the usual
 * cgiGetVar() commands can be used. Useful when a program 
 * has a lot of possible parameters.
 */

boolean cgiParseInput(char *input, struct hash **retHash, 
	struct cgiVar **retList);
/* Parse cgi-style input into a hash table and list.  This will alter
 * the input data.  The hash table will contain references back 
 * into input, so please don't free input until you're done with 
 * the hash. Prints message and returns FALSE if there's an error.*/

void cgiSimpleTableStart();
/* start HTML table  -- no customization. Leaves room
 * for a fancier implementation */

void cgiTableEnd();
/* end HTML table */

void cgiMakeSubmitButton();
/* Make 'submit' type button. */

void cgiMakeResetButton();
/* Make 'reset' type button. */

void cgiMakeClearButton(char *form, char *field);
/* Make button to clear a text field. */

void cgiSimpleTableRowStart();
/* Start table row */

void cgiTableRowEnd();
/* End table row */

void cgiSimpleTableFieldStart();
/* Start table field */

void cgiTableFieldEnd();
/* End table field */

void cgiTableField(char *text);
/* Make table field entry */

void cgiParagraph(char *text);
/* Make text paragraph */
