# Supplementary material for: Automated Querying of Genome Databases
Source: PLoS Comput Biol. 2007 Jan 26;3(1):e1. doi: 10.1371/journal.pcbi.0030001 (PMC1782033; doi:10.1371/journal.pcbi.0030001)
Supplement: Dataset S2 — Code for the example described in the article text. (445 KB TAR) [file pcbi.0030001.sd002.tar › gbdExample-0.1/kent/src/inc/gfxPoly.h]

/* gfxPoly - two dimensional polygon. */

#ifndef GFXPOLY_H
#define GFXPOLY_H

struct gfxPoint
/* A two-dimensional point, typically in pixel coordinates. */
    {
    struct gfxPoint *next;
    int x, y;		/* Position */
    };

struct gfxPoly
/* A two-dimensional polygon */
    {
    struct gfxPoly *next;
    int ptCount;		/* Number of points. */
    struct gfxPoint *ptList;	/* First point in list, which is circular. */
    struct gfxPoint *lastPoint;	/* Last point in list. */
    };

struct gfxPoly *gfxPolyNew();
/* Create new (empty) polygon */

void gfxPolyFree(struct gfxPoly **pPoly);
/* Free up resources associated with polygon */

void gfxPolyAddPoint(struct gfxPoly *poly, int x, int y);
/* Add point to polygon. */

#endif /* GFXPOLY_H */
