# Supplementary material for: Automated Querying of Genome Databases
Source: PLoS Comput Biol. 2007 Jan 26;3(1):e1. doi: 10.1371/journal.pcbi.0030001 (PMC1782033; doi:10.1371/journal.pcbi.0030001)
Supplement: Dataset S2 — Code for the example described in the article text. (445 KB TAR) [file pcbi.0030001.sd002.tar › gbdExample-0.1/kent/src/inc/portable.h]

/* portable.h - wrappers around things that vary from server
 * to server and operating system to operating system. 
 *
 * This file is copyright 2002 Jim Kent, but license is hereby
 * granted for all use - public, private or commercial. */

#ifndef PORTABLE_H
#define PORTABLE_H

#include <sys/types.h>
#include <sys/stat.h>

struct slName *listDir(char *dir, char *pattern);
/* Return an alphabetized list of all files that match 
 * the wildcard pattern in directory. */

struct fileInfo 
/* Info about a file. */
    {
    struct fileInfo  *next;	/* Next in list. */
    long size;		/* Size in bytes. */
    bool isDir;		/* True if file is a directory. */
    char name[1];	/* Allocated at run time. */
    };

struct fileInfo *newFileInfo(char *name, long size, bool isDir);
/* Return a new fileInfo. */

struct fileInfo *listDirX(char *dir, char *pattern, boolean fullPath);
/* Return list of files matching wildcard pattern with
 * extra info. If full path is true then the path will be
 * included in the name of each file.  You can free the
 * resulting list with slFreeList. */

char *getCurrentDir();
/* Return current directory. */

boolean setCurrentDir(char *newDir);
/* Set current directory.  Return FALSE if it fails. */

boolean makeDir(char *dirName);
/* Make dir.  Returns TRUE on success.  Returns FALSE
 * if failed because directory exists.  Prints error
 * message and aborts on other error. */

long clock1000();
/* 1000 hz clock */

void sleep1000(int milli);
/* Sleep for given number of milliseconds. */

long clock1();
/* A 1 hz clock. */

char *rTempName(char *dir, char *base, char *suffix);
/* Make a temp name that's almost certainly unique. */

/* This structure helps us generate temp names and use
 * them.  Since different servers locate where the cgi
 * runs from differently, and where the generated html
 * file runs from - this is necessary for portable code. */
struct tempName
	{
	char forCgi[128];
	char forHtml[128];
	};

void makeTempName(struct tempName *tn, char *base, char *suffix);
/* Make a good name for a temp file. */

char *cgiDir();
/* Return directory to look for cgi in. */

double machineSpeed();
/* Return relative speed of machine.  UCSC CSE dept. 1999 web server is 1.0 */

char *mysqlHost();
/* Return host computer on network for mySQL database. */

char *getHost();
/* Get name of this machine. */

void uglyfBreak();
/* Invoke the debugger. */

char *getUser();
/* Get user name */

void envUpdate(char *name, char *value);
/* Update an environment string */

int mustFork();
/* Fork or abort. */

int rawKeyIn();
/* Read in an unbuffered, unechoed character from keyboard. */

unsigned long fileModTime(char *pathName);
/* Return file last modification time.  The units of
 * these may vary from OS to OS, but you can depend on
 * later files having a larger time. */


off_t fsize(char *pathname);
/* get file size for pathname. return -1 if not found */

#endif /* PORTABLE_H */
