# Supplementary material for: Automated Querying of Genome Databases
Source: PLoS Comput Biol. 2007 Jan 26;3(1):e1. doi: 10.1371/journal.pcbi.0030001 (PMC1782033; doi:10.1371/journal.pcbi.0030001)
Supplement: Dataset S2 — Code for the example described in the article text. (445 KB TAR) [file pcbi.0030001.sd002.tar › gbdExample-0.1/kent/src/inc/sqlNum.h]

/* sqlNum.h - routines to convert from ascii to
 * unsigned/integer a bit more quickly than atoi. 
 *
 * This file is copyright 2002 Jim Kent, but license is hereby
 * granted for all use - public, private or commercial. */

#ifndef SQLNUM_H
#define SQLNUM_H

/* get off_t */
#include <sys/types.h>

unsigned sqlUnsigned(char *s);
/* Convert series of digits to unsigned integer about
 * twice as fast as atoi (by not having to skip white 
 * space or stop except at the null byte.) */

int sqlSigned(char *s);
/* Convert string to signed integer.  Unlike atol assumes 
 * all of string is number. */

long long sqlLongLong(char *s);
/* Convert string to a long long.  Unlike atol assumes all of string is
 * number. */

float sqlFloat(char *s);
/* Convert string to a float.  Assumes all of string is number
 * and aborts on an error. */

double sqlDouble(char *s);
/* Convert string to a double.  Assumes all of string is number
 * and aborts on an error. */

#endif /* SQLNUM_H */
 
