# Supplementary material for: Automated Querying of Genome Databases
Source: PLoS Comput Biol. 2007 Jan 26;3(1):e1. doi: 10.1371/journal.pcbi.0030001 (PMC1782033; doi:10.1371/journal.pcbi.0030001)
Supplement: Dataset S2 — Code for the example described in the article text. (445 KB TAR) [file pcbi.0030001.sd002.tar › gbdExample-0.1/kent/src/inc/twoBit.h]

/* twoBit - DNA sequence represented as two bits per pixel
 * with associated list of regions containing N's, and
 * masked regions. */

#ifndef TWOBIT_H
#define TWOBIT_H

struct twoBit
/* Two bit representation of DNA. */
    {
    struct twoBit *next;	/* Next sequence in list */
    char *name;			/* Name of sequence. */
    UBYTE *data;		/* DNA at two bits per base. */
    bits32 size;		/* Size of this sequence. */
    bits32 nBlockCount;		/* Count of blocks of Ns. */
    bits32 *nStarts;		/* Starts of blocks of Ns. */
    bits32 *nSizes;		/* Sizes of blocks of Ns. */
    bits32 maskBlockCount;	/* Count of masked blocks. */
    bits32 *maskStarts;		/* Starts of masked regions. */
    bits32 *maskSizes;		/* Sizes of masked regions. */
    bits32 reserved;		/* Reserved for future expansion. */
    };

struct twoBitIndex
/* An entry in twoBit index. */
    {
    struct twoBitIndex *next;	/* Next in list. */
    char *name;			/* Name - allocated in hash */
    bits32 offset;		/* Offset in file. */
    };

struct twoBitFile
/* Holds header and index info from .2bit file. */
    {
    struct twoBitFile *next;
    char *fileName;	/* Name of this file, for error reporting. */
    FILE *f;		/* Open file. */
    boolean isSwapped;	/* Is byte-swapping needed. */
    bits32 version;	/* Version of .2bit file */
    bits32 seqCount;	/* Number of sequences. */
    bits32 reserved;	/* Reserved, always zero for now. */
    struct twoBitIndex *indexList;	/* List of sequence. */
    struct hash *hash;	/* Hash of sequences. */
    };

struct twoBitSpec
/* parsed .2bit file and sequence specs */
{
    char *fileName;                 /* path to file */
    struct twoBitSeqSpec *seqs;     /* list of sequences and subsequences */
};

struct twoBitSeqSpec
/* specification for a seq or subsequence in a .2bit file */
{
    struct twoBitSeqSpec *next;
    char *name;                 /* name of sequence */
    bits32 start;              /* start of subsequence 0 */
    bits32 end;                /* end of subsequence;
                                 * 0 if not a subsequence */
};

struct twoBitFile *twoBitOpen(char *fileName);
/* Open file, read in header and index.  
 * Squawk and die if there is a problem. */

void twoBitClose(struct twoBitFile **pTbf);
/* Free up resources associated with twoBitFile. */

int twoBitSeqSize(struct twoBitFile *tbf, char *name);
/* Return size of sequence in two bit file in bases. */

struct dnaSeq *twoBitReadSeqFrag(struct twoBitFile *tbf, char *name,
	int fragStart, int fragEnd);
/* Read part of sequence from .2bit file.  To read full
 * sequence call with start=end=0.  Note that sequence will
 * be mixed case, with repeats in lower case and rest in
 * upper case. */

struct dnaSeq *twoBitReadSeqFragLower(struct twoBitFile *tbf, char *name,
	int fragStart, int fragEnd);
/* Same as twoBitReadSeqFrag, but sequence is returned in lower case. */

struct dnaSeq *twoBitLoadAll(char *spec);
/* Return list of all sequences matching spec, which is in
 * the form:
 *
 *    file/path/input.2bit[:seqSpec1][,seqSpec2,...]
 *
 * where seqSpec is either
 *     seqName
 *  or
 *     seqName:start-end */

struct slName *twoBitSeqNames(char *fileName);
/* Get list of all sequences in twoBit file. */

struct twoBit *twoBitFromDnaSeq(struct dnaSeq *seq, boolean doMask);
/* Convert dnaSeq representation in memory to twoBit representation.
 * If doMask is true interpret lower-case letters as masked. */

void twoBitWriteOne(struct twoBit *twoBit, FILE *f);
/* Write out one twoBit sequence to binary file. 
 * Note this does not include the name, which is
 * stored only in index. */

void twoBitWriteHeader(struct twoBit *twoBitList, FILE *f);
/* Write out header portion of twoBit file, including initial
 * index */

boolean twoBitIsFile(char *fileName);
/* Return TRUE if file is in .2bit format. */

boolean twoBitParseRange(char *rangeSpec, char **retFile, 
	char **retSeq, int *retStart, int *retEnd);
/* Parse out something in format
 *    file/path/name:seqName:start-end
 * or
 *    file/path/name:seqName
 * This will destroy the input 'rangeSpec' in the process.
 * Returns FALSE if it doesn't fit this format. 
 * If it is the shorter form then start and end will both
 * be returned as zero, which is ok by twoBitReadSeqFrag. */

boolean twoBitIsRange(char *rangeSpec);
/* Return TRUE if it looks like a two bit range specifier. */

boolean twoBitIsFileOrRange(char *spec);
/* Return TRUE if it is a two bit file or subrange. */

boolean twoBitIsSpec(char *spec);
/* Return TRUE spec is a valid 2bit spec (see twoBitSpecNew) */

struct twoBitSpec *twoBitSpecNew(char *specStr);
/* Parse a .2bit file and sequence spec into an object.
 * The spec is a string in the form:
 *
 *    file/path/input.2bit[:seqSpec1][,seqSpec2,...]
 *
 * where seqSpec is either
 *     seqName
 *  or
 *     seqName:start-end
 *
 * free result with twoBitSpecFree().
 */

struct twoBitSpec *twoBitSpecNewFile(char *twoBitFile, char *specFile);
/* parse a file containing a list of specifications for sequences in the
 * specified twoBit file. Specifications are one per line in forms:
 *     seqName
 *  or
 *     seqName:start-end
 */

void twoBitSpecFree(struct twoBitSpec **specPtr);
/* free a twoBitSpec object */

#endif /* TWOBIT_H */
