# Supplementary material for: Automated Querying of Genome Databases
Source: PLoS Comput Biol. 2007 Jan 26;3(1):e1. doi: 10.1371/journal.pcbi.0030001 (PMC1782033; doi:10.1371/journal.pcbi.0030001)
Supplement: Dataset S2 — Code for the example described in the article text. (445 KB TAR) [file pcbi.0030001.sd002.tar › gbdExample-0.1/kent/src/lib/aliType.c]

/* aliType - some definitions for type of alignment. */
#include "common.h"
#include "aliType.h"

static char const rcsid[] = "$Id: aliType.c,v 1.4 2003/05/06 07:33:41 kate Exp $";

char *gfTypeName(enum gfType type)
/* Return string representing type. */
{
if (type == gftDna) return "DNA";
if (type == gftRna) return "RNA";
if (type == gftProt) return "protein";
if (type == gftDnaX) return "DNAX";
if (type == gftRnaX) return "RNAX";
internalErr();
return NULL;
}

enum gfType gfTypeFromName(char *name)
/* Return type from string. */
{
if (sameWord(name, "DNA")) return gftDna;
if (sameWord(name, "RNA")) return gftRna;
if (sameWord(name, "protein")) return gftProt;
if (sameWord(name, "prot")) return gftProt;
if (sameWord(name, "DNAX")) return gftDnaX;
if (sameWord(name, "RNAX")) return gftRnaX;
errAbort("Unknown sequence type '%s'", name);
return 0;
}
