# Supplementary material for: Automated Querying of Genome Databases
Source: PLoS Comput Biol. 2007 Jan 26;3(1):e1. doi: 10.1371/journal.pcbi.0030001 (PMC1782033; doi:10.1371/journal.pcbi.0030001)
Supplement: Dataset S2 — Code for the example described in the article text. (445 KB TAR) [file pcbi.0030001.sd002.tar › gbdExample-0.1/kent/src/lib/dystring.c]

/* dystring - dynamically resizing string. 
 *
 * This file is copyright 2002 Jim Kent, but license is hereby
 * granted for all use - public, private or commercial. */

#include "common.h"
#include "dystring.h"

static char const rcsid[] = "$Id: dystring.c,v 1.15 2004/02/28 21:07:14 kent Exp $";

struct dyString *newDyString(int initialBufSize)
/* Allocate dynamic string with initial buffer size.  (Pass zero for default) */
{
struct dyString *ds;
AllocVar(ds);
if (initialBufSize == 0)
    initialBufSize = 512;
ds->string = needMem(initialBufSize+1);
ds->bufSize = initialBufSize;
return ds;
}

void freeDyString(struct dyString **pDs)
/* Free up dynamic string. */
{
struct dyString *ds;
if ((ds = *pDs) != NULL)
    {
    freeMem(ds->string);
    freez(pDs);
    }
}

char *dyStringCannibalize(struct dyString **pDy)
/* Kill dyString, but return the string it is wrapping
 * (formerly dy->string).  This should be free'd at your
 * convenience. */
{
char *s;
struct dyString *ds = *pDy;
assert(ds != NULL);
s = ds->string;
freez(pDy);
return s;
}

void freeDyStringList(struct dyString **pDs)
/* free up a list of dyStrings */
{
struct dyString *ds, *next;
for(ds = *pDs; ds != NULL; ds = next)
    {
    next = ds->next;
    freeDyString(&ds);
    }
*pDs = NULL;
}

static void dyStringExpandBuf(struct dyString *ds, int newSize)
/* Expand buffer to new size. */
{
ds->string = needMoreMem(ds->string, ds->stringSize+1, newSize+1);
ds->bufSize = newSize;
}

void dyStringAppendN(struct dyString *ds, char *string, int stringSize)
/* Append string of given size to end of string. */
{
int oldSize = ds->stringSize;
int newSize = oldSize + stringSize;
int newAllocSize = newSize + oldSize;
char *buf;
if (newSize > ds->bufSize)
    dyStringExpandBuf(ds,newAllocSize);
buf = ds->string;
memcpy(buf+oldSize, string, stringSize);
ds->stringSize = newSize;
buf[newSize] = 0;
}

char dyStringAppendC(struct dyString *ds, char c)
/* Append char to end of string. */
{
char *s;
if (ds->stringSize >= ds->bufSize)
     dyStringExpandBuf(ds, ds->bufSize+256);
s = ds->string + ds->stringSize++;
*s++ = c;
*s = 0;
return c;
}

void dyStringAppendMultiC(struct dyString *ds, char c, int n)
/* Append N copies of char to end of string. */ 
{
int oldSize = ds->stringSize;
int newSize = oldSize + n;
int newAllocSize = newSize + oldSize;
char *buf;
if (newSize > ds->bufSize)
    dyStringExpandBuf(ds,newAllocSize);
buf = ds->string;
memset(buf+oldSize, c, n);
ds->stringSize = newSize;
buf[newSize] = 0;
}

void dyStringVaPrintf(struct dyString *ds, char *format, va_list args);

void dyStringAppend(struct dyString *ds, char *string)
/* Append zero terminated string to end of dyString. */
{
dyStringAppendN(ds, string, strlen(string));
}

void dyStringVaPrintf(struct dyString *ds, char *format, va_list args)
/* VarArgs Printf to end of dyString. */
{
char string[4*1024];	/* Sprintf buffer */
int size;

size = vsnprintf(string, sizeof(string), format, args);
if (size >= sizeof(string)-1)
    errAbort("Sprintf size too long in dyStringVaPrintf");	/* If we're still alive... */
dyStringAppendN(ds, string, size);
}

void dyStringPrintf(struct dyString *ds, char *format, ...)
/*  Printf to end of dyString.  Don't do more than 4000 characters this way... */
{
va_list args;
va_start(args, format);
dyStringVaPrintf(ds, format, args);
va_end(args);
}

struct dyString * dyStringSub(char *orig, char *in, char *out)
/* Make up a duplicate of orig with all occurences of in substituted
 * with out. */
{
int inLen = strlen(in), outLen = strlen(out), origLen = strlen(orig);
struct dyString *dy = newDyString(origLen + 2*outLen);
char *s, *e;

if (orig == NULL) return NULL;
for (s = orig; ;)
    {
    e = stringIn(in, s);
    if (e == NULL) 
	{
        e = orig + origLen;
	dyStringAppendN(dy, s, e - s);
	break;
	}
    else
        {
	dyStringAppendN(dy, s, e - s);
	dyStringAppendN(dy, out, outLen);
	s = e + inLen;
	}
    }
return dy;
}
