# Supplementary material for: Automated Querying of Genome Databases
Source: PLoS Comput Biol. 2007 Jan 26;3(1):e1. doi: 10.1371/journal.pcbi.0030001 (PMC1782033; doi:10.1371/journal.pcbi.0030001)
Supplement: Dataset S2 — Code for the example described in the article text. (445 KB TAR) [file pcbi.0030001.sd002.tar › gbdExample-0.1/kent/src/lib/gemfont.h]

/*****************************************************************************
 * Copyright (C) 2000 Jim Kent.  This source code may be freely used         *
 * for personal, academic, and non-profit purposes.  Commercial use          *
 * permitted only by explicit agreement with Jim Kent (jim_kent@pacbell.net) *
 *****************************************************************************/
#ifndef GEMFONT_H
#define GEMFONT_H

/* This file supports GEM style fonts.  They live on disk in three parts.
   1st there's the header structure below, then a list of 'x' offsets into
   the data - one 16-bit word for each offset, and 1 offset for each letter
   in the font plus an extra offset at the end.

   This is followed by the data which is a single bitmap.
   */

struct	font_hdr {
WORD	id;			/* some random number, doesnt matter */
WORD	size;		/* Size in points.  Somehow related to pixel height. */
char	facename[32];	/* Give it a name, don't really matter. */
WORD	ADE_lo;		/* Lowest ascii character in font */
WORD	ADE_hi;		/* Highest ascii character in font */
WORD	top_dist;
WORD	asc_dist;	/* Ascender to baseline?? */
WORD	hlf_dist;
WORD	des_dist;	/* des for descender. */
WORD	bot_dist;
WORD	wchr_wdt;	/* Widest character width. */
WORD	wcel_wdt;	/* Widest 'cell' width (includes distance to next character) */
WORD	lft_ofst;
WORD	rgt_ofst;
WORD	thckning;
WORD	undrline;
WORD	lghtng_m;	/* Lightening mask.  Just use 0x55aa. */
WORD	skewng_m;	/* Skewing mask for italics. If 1 bit rotate this line. 0xaaaa*/
WORD	flags;		/* Just set to zero.  Half-assed intel swap if otherwise. */
char *hz_ofst;  /* On disk byte offset from beginning of file to hor. offsets */
WORD	*ch_ofst;	/* On disk byte offset to beginning of ?? kerning ?? data. */
UBYTE	*fnt_dta;	/* On disk byte offset to beginning of bitmap. */
WORD	frm_wdt;	/* Byte width of bitmap. */
WORD	frm_hgt;	/* Pixel height of bitmap. */
struct font_hdr	*nxt_fnt; /* Set to 0 */
WORD    xOff;		/* X offset to add. */
WORD    yOff;		/* Y offset to add. */
}; 

#define STPROP 0
#define MFIXED 1
#define MPROP 2

/* Write a line of graphics text. */
void gfText(struct memGfx *screen, struct font_hdr *f, char *text, 
       int x, int y, Color color, TextBlit tblit, Color bcolor);

/* How tall is font? */
int font_cel_height(struct font_hdr *f);

/* How wide would this bunch of characters be? */
long fnstring_width(struct font_hdr *f, unsigned char *s, int n);

/* How wide is widest char in font? */
int fwidest_char(struct font_hdr *f);

#endif 
