# Supplementary material for: Automated Querying of Genome Databases
Source: PLoS Comput Biol. 2007 Jan 26;3(1):e1. doi: 10.1371/journal.pcbi.0030001 (PMC1782033; doi:10.1371/journal.pcbi.0030001)
Supplement: Dataset S2 — Code for the example described in the article text. (445 KB TAR) [file pcbi.0030001.sd002.tar › gbdExample-0.1/kent/src/lib/makefile]

ROOT = ../../..
include ${ROOT}/config.mk
include ../inc/common.mk
HG_WARN = ${HG_WARN_ERR}

O = aliType.o binRange.o bits.o chain.o cheapcgi.o colHash.o common.o dlist.o \
    dnaseq.o dnautil.o dystring.o errabort.o fa.o ffAli.o filePath.o gemfont.o \
    gff.o hash.o histogram.o intExp.o kxTok.o linefile.o localmem.o maf.o \
    memalloc.o memgfx.o mgPolygon.o mgSmallFont.o nib.o obscure.o options.o \
    osunix.o pipeline.o portimpl.o psl.o ra.o servBrcMcw.o servCrunx.o servcis.o \
    servcl.o servmsII.o servpws.o spaceSaver.o sqlList.o sqlNum.o subText.o \
    twoBit.o verbose.o wildcmp.o fixColor.o

all: ${JKWEB_LIB}

${JKWEB_LIB}: $(O)
	@mkdir -p `dirname $@`
	ar rcus ${JKWEB_LIB} $(O)

clean:
	rm -f ${O} ${JKWEB_LIB}

tags:
	etags ../inc/*.h ../lib/*.h ../lib/*.c  ../hg/inc/*.h ../hg/lib/*.h ../hg/lib/*.c ../hg/hgTracks/*.c ../hg/hgc/*.c ../hg/hgTrackUi/*.c
