# Supplementary material for: Automated Querying of Genome Databases
Source: PLoS Comput Biol. 2007 Jan 26;3(1):e1. doi: 10.1371/journal.pcbi.0030001 (PMC1782033; doi:10.1371/journal.pcbi.0030001)
Supplement: Dataset S2 — Code for the example described in the article text. (445 KB TAR) [file pcbi.0030001.sd002.tar › gbdExample-0.1/kent/src/lib/mgPolygon.c]

/* mgPolygon - stuff to draw polygons in memory.  This code dates
 * back to 1984, was used in the Aegis Animator for the Atari ST. 
 * It was an exceedingly speed critical routine for that program.
 * For us it may be overkill, but the major speed tweak - the special
 * case for convex polygons - is only 1/3 of the module, so I'm leaving
 * it in.  I've lightly adapted the code to current conventions, but
 * you can still see some relics in the local and static variable names of 
 * other coding conventions.  */

#include "common.h"
#include "bits.h"
#include "memgfx.h"
#include "gfxPoly.h"

void mgDrawPolyOutline(struct memGfx *mg, struct gfxPoly *poly, Color color)
/* Draw a singe pixel line around polygon. */
{
struct gfxPoint *a, *b, *end;

a = end = poly->ptList;
b = a->next;
for (;;)
    {
    mgDrawLine(mg, a->x, a->y, b->x, b->y, color);
    a = b;
    b = b->next;
    if (a == end)
        break;
    }
}

/* ----- Stuff for convex polygons that may contain crossing lines ----- 
 * This code works by allocating a bitmap big enough to hold the polygon
 * and drawing lines on the bitmap in a special fashion, and then
 * scanning the bitmap to connect together the dots with horizontal lines. */

#define UPDIR 1
#define DOWNDIR 0

static UBYTE *on_off_buf;	/* Our bitplane. */

static int pxmin, pxmax, pymin, pymax;	/* Bounds of polygon. */

static void find_pminmax(struct gfxPoly *poly)
{
struct gfxPoint *pointpt;
int i;

pointpt = poly->ptList;
pxmin = pxmax = pointpt->x;
pymin = pymax = pointpt->y;
pointpt = pointpt->next;

i = poly->ptCount;
while (--i > 0)
   {
   if (pxmin > pointpt->x) pxmin = pointpt->x;
   if (pxmax < pointpt->x) pxmax = pointpt->x;
   if (pymin > pointpt->y) pymin = pointpt->y;
   if (pymax < pointpt->y) pymax = pointpt->y;
   pointpt = pointpt->next;
   }
}

static void xor_pt(int bpr, int x, int y)
/* Xor in a bit at given location. */
{
UBYTE rot;

rot = ((unsigned)0x80) >> (x&7);
on_off_buf[ bpr*y + (x>>3) ] ^= rot;
}


static void y_xor_line(int bpr, int x1, int y1, int x2, int y2)
/* Xor in a line onto on_off_buf, only plotting when we hit a new y-value. */
{
UBYTE *imagept = on_off_buf;
UBYTE rot;
int   duty_cycle;
int   delta_x, delta_y;
int dots;
int swap;

if (x1 > x2)
    {
    swap = x1;
    x1 = x2;
    x2 = swap;
    swap = y1;
    y1 = y2;
    y2 = swap;
    }
delta_y = y2-y1;
delta_x = x2-x1;
rot = ((unsigned)0x80) >> (x1&7);
imagept += bpr*y1 + (x1>>3);


if (delta_y < 0) 
    {
    delta_y = -delta_y;
    bpr = -bpr;
    }
duty_cycle = (delta_x - delta_y)/2;
*(imagept) ^= rot;
if (delta_x < delta_y)
    {
    dots = delta_y;
    while (--dots >= 0)
	{
	*(imagept) ^= rot;
	duty_cycle += delta_x;	  /* update duty cycle */
	imagept += bpr;
	if (duty_cycle > 0)
	    {
	    duty_cycle -= delta_y;
	    rot >>= 1;
	    if (rot == 0)
		{
		imagept++;
		rot = 0x80;
		}
	    }
	}
    }
else
    {
    dots = delta_x;
    while (--dots >= 0)
	{
	duty_cycle -= delta_y;	  /* update duty cycle */
	if (duty_cycle < 0)
	    {
	    *(imagept) ^= rot;
	    duty_cycle += delta_x;
	    imagept += bpr;
	    }
	rot >>= 1;
	if (rot == 0)
	    {
	    imagept++;
	    rot = 0x80;
	    }
	}
    }
}

 
static void drawAfterOnOff(struct memGfx *mg, Color color, int bpr, int width, 
	int height)
/* Examine bitmap and draw horizontal lines between set bits. */
{
UBYTE *linept = on_off_buf;
int y;

for (y=0; y<height; ++y)
	{
	int start = 0;
	int end;
	for (;;)
	    {
	    start = bitFindSet(linept, start, width);
	    if (start >= width)
	        break;
	    end = bitFindSet(linept, start+1, width);
	    mgLineH(mg, y+pymin, start+pxmin, end+pxmin, color);
	    start = end+1;
	    }
	linept += bpr;
	}
}

static void fillConcave(struct memGfx *mg, struct gfxPoly *poly, Color color)
/* Draw concave polygon */
{
struct gfxPoint *pointpt;
int x,y;
int ox,oy;
int lastdir;
int i;
int bpr;	/* Bytes per row */
int width, height;
long size;

find_pminmax(poly);
if (pymin==pymax)  /*Complex code can't cope with trivial case*/
    {
    mgLineH(mg, pymin, pxmin, pxmax,color);
    return;
    }
width = pxmax - pxmin + 1;
height = pymax - pymin + 1;
bpr = ((width+7)>>3);
size = (long)bpr*height;
if ((on_off_buf = needMem(size)) == NULL)	
    return;
pointpt = poly->ptList;
x = pointpt->x;
y = pointpt->y;

do
	{
	pointpt = pointpt->next;
	ox = pointpt->x;
	oy = pointpt->y;
	}
while (oy == y);

if (oy>y)
	lastdir = UPDIR;
else
	lastdir = DOWNDIR;

i = poly->ptCount;
while (--i >= 0)
   {
   pointpt = pointpt->next;
   x = pointpt->x;
   y = pointpt->y;
   if (y!=oy)
	  {
	  y_xor_line(bpr,ox-pxmin,oy-pymin,x-pxmin,y-pymin);
	  if (y>oy)
		 if (lastdir == UPDIR)
			xor_pt(bpr,ox-pxmin,oy-pymin);
		 else
			lastdir = UPDIR;
	  else
		 if (lastdir == DOWNDIR)
			xor_pt(bpr,ox-pxmin,oy-pymin);
		 else
			lastdir = DOWNDIR;
	  }
   ox = x;
   oy = y;
   }

drawAfterOnOff(mg, color, bpr, width, height);
freez(&on_off_buf);
return;
}

/*  ---- This section of code is for convex, polygons.  It's faster. ---- */

#ifdef SOME_OFF_BY_ONE_PROBLEMS
static int *xdda_ebuf(int *ebuf, int x1, int y1, int x2, int y2)
/* Calculate the x-positions of a line from x1,y1  to x2/y2  */
{
int incx, incy;
int x;
int duty_cycle;
int delta_x, delta_y;
int dots;

delta_y = y2-y1;
delta_x = x2-x1;
incx =  incy = 1;
x = x1;
if (delta_y < 0) 
   {
   delta_y = -delta_y;
   incy = -1;
   }

if (delta_x < 0) 
   {
   delta_x = -delta_x;
   incx = -1;
   }

duty_cycle = (delta_x - delta_y)/2;
if (delta_x >= delta_y)
    {
    int lasty = y1-1;
    dots = delta_x+1;
    while (--dots >= 0)
	{
	if (lasty != y1)
	    {
	    *ebuf++ = x1;
	    lasty = y1;
	    }
	duty_cycle -= delta_y;
	x1 += incx;
	if (duty_cycle < 0)
	    {
	    duty_cycle += delta_x;	  /* update duty cycle */
	    y1+=incy;
	    }
	}
    }
else
    {
    dots = delta_y+1;
    while (--dots >= 0)
	{
	*ebuf++ = x1;
	duty_cycle += delta_x;
	y1+=incy;
	if (duty_cycle > 0)
	    {
	    duty_cycle -= delta_y;	  /* update duty cycle */
	    x1 += incx;
	    }
	}
    }
return(ebuf);
}
#endif /* SOME_OFF_BY_ONE_PROBLEMS */


#ifdef CONVEX_OPTIMIZATION
int *fill_ebuf(struct gfxPoint *thread, int count, int *ebuf)
/* Make list of x coordinates for a couple of lines.  Assumes that
 * the y coordinates are monotonic.  Ebuf needs to be as big as the
 * total height of thread.  Returns next free space in ebuf. */
{
int x, y, ox, oy;
int i;

ox = thread->x;
oy = thread->y;

for (i=0; i<count; ++i)
   {
   thread = thread->next;
   x = thread->x;
   y = thread->y;
   if (y!=oy)
      ebuf = xdda_ebuf(ebuf,ox,oy,x,y) - 1;
   ox = x;
   oy = y;
   }
return(ebuf+1);
}

static void blast_hlines(struct memGfx *mg, 
	int *thread1, 	/* List of start X positions. */
	int *thread2, 	/* Backwards list of end positions. */
	int y, 		/* Y position. */
	int count, 	/* Number of horizontal lines to draw. */
	Color color)	/* Color. */
/* Draw a whole bunch of horizontal lines. */
{
int x1, x2;
thread2 += count;
while (--count >= 0)
    {
    x1 = *thread1++;
    x2 = *(--thread2);
    if (x1 > x2)
	mgLineH(mg, y, x2, x1, color);
    else
	mgLineH(mg, y, x1, x2, color);
    y += 1;
    }
}

void mgDrawPolyFilled(struct memGfx *mg, struct gfxPoly *poly, Color color)
/* Draw filled polygon, possibly with outline in a seperate color. */
{
struct gfxPoint *p;
struct gfxPoint *np;
struct gfxPoint *peak;
struct gfxPoint *valley;
int highy;
int i;
int pcount;
int lasty;

peak = p = poly->ptList;
i = poly->ptCount;
highy = p->y;
pcount = 0;
while (--i > 0)
    {
    p = p->next;
    if (p->y <= highy)
	{
	peak = p;
	highy = p->y;
	}
    }
p = peak;
np = p->next;
i = poly->ptCount;
while (--i >= 0)
    {
    if (np->y < p->y)
	{
	int totalHeight;
	int *thread1, *thread2;
	valley = p;
	p = np;
	np = np->next;
	while (--i >= 0)
	    {
	    if (np->y > p->y)
		{
		fillConcave(mg, poly, color);
		return;	/*sorry its concave*/
		}
	    p = np;
	    np = np->next;		
	    }
	totalHeight = valley->y - highy + 1;
	AllocArray(thread1, totalHeight);
	AllocArray(thread2, totalHeight);
	fill_ebuf(peak, pcount, thread1);
	pcount = fill_ebuf(valley, poly->ptCount - pcount, thread2)
		- thread2;
	blast_hlines(mg, thread1, thread2, highy, pcount, color);
	freeMem(thread1);
	freeMem(thread2);
	return;
	}
    pcount++;
    p = np;
    np = np->next;
    }	
return;	/*all points of poly have same y value */
}
#endif /* CONVEX_OPTIMIZATION */

void mgDrawPoly(struct memGfx *mg, struct gfxPoly *poly, Color color,
	boolean filled)
/* Draw polygon, possibly filled in color. */
{
if (filled)
    fillConcave(mg, poly, color);
    // mgDrawPolyFilled(mg, poly, color);
mgDrawPolyOutline(mg, poly, color);
}
