# Supplementary material for: Automated Querying of Genome Databases
Source: PLoS Comput Biol. 2007 Jan 26;3(1):e1. doi: 10.1371/journal.pcbi.0030001 (PMC1782033; doi:10.1371/journal.pcbi.0030001)
Supplement: Dataset S2 — Code for the example described in the article text. (445 KB TAR) [file pcbi.0030001.sd002.tar › gbdExample-0.1/makefile]

ROOT = .
include ${ROOT}/config.mk
include inc/common.mk

GBD = ${BIN_DIR}/gbdExample 

all: ${GBD}

${GBD}: gbdExample.o ${LIB_FILES}
	${CC} ${COPT} ${CFLAGS} -o $@ $< ${LIBS}

${LIB_FILES}: 
	cd kent/src/lib && ${MAKE}
	cd kent/src/hg/lib && ${MAKE}

clean:
	cd kent/src/lib && ${MAKE} clean
	cd kent/src/hg/lib && ${MAKE} clean
	rm -f *.o ${GBD}
